# Supplementary material for: Increasing certainty in systems biology models using Bayesian multimodel inference
Source: Nat Commun. 2025 Aug 11;16:7416. doi: 10.1038/s41467-025-62415-4 (PMC12339951; doi:10.1038/s41467-025-62415-4)
Supplement: Supplementary file 4 — Source Data [file 41467_2025_62415_MOESM4_ESM.xlsx]

## Sheet: Figure 3
Panel A: Cytoplasm ERK data originally from Keyes et al. 2022					Panel B		Panel C			Panel D			Panel E					Panel F			Panel G
EGF (nM)	Time (min)	Resposne			See Sheet for Supplemental Figure S2		Model	ELPD		Model	Model Probability		Model	weight				Model	RMSE		Model	Uncertainty (95% credible interval width)
		Mean	SDEV				H' 1996	75.9851		H' 1996	2.3074e-05			Stacking	pBMA	BMA		H' 1996	0.0257096		H' 1996	0.146231
16530	0	0.0505724	0.0673215				K' 2000	74.5464		K' 2000	4.35419e-08		H' 1996	0	0.0613924	2.3074e-05		K' 2000	0.0471629		K' 2000	0.111948
	0.477318	0.0564238	0.0584577				L' 2000	76.677		L' 2000	0.000858032		K' 2000	2.58336e-15	0.0153619	4.35419e-08		L' 2000	0.0275173		L' 2000	0.137006
	0.977318	0.0619761	0.0688138				H' 2005	75.6362		H' 2005	5.49826e-06		L' 2000	0	0.120832	0.000858032		H' 2005	0.0312917		H' 2005	0.160308
	1.47732	0.0723479	0.0752992				B' 2007	76.3783		B' 2007	0.0279296		H' 2005	0	0.0445344	5.49826e-06		B' 2007	0.0262435		B' 2007	0.136887
	1.97732	0.102859	0.119899				O' 2009	77.708		O' 2009	0.668403		B' 2007	0	0.0898496	0.0279296		O' 2009	0.0269474		O' 2009	0.107144
	2.47732	0.167884	0.179027				vK' 2009	76.5899		vK' 2009	0.00213379		O' 2009	1	0.336618	0.668403		vK' 2009	0.0320268		vK' 2009	0.113546
	2.97732	0.270396	0.233189				S' 2014	76.0474		S' 2014	0.00269435		vK' 2009	0	0.116478	0.00213379		S' 2014	0.0364121		S' 2014	0.113343
	3.47732	0.390111	0.272198				R' 2015	73.4049		R' 2015	0.0111964		S' 2014	0	0.0705561	0.00269435		R' 2015	0.0523358		R' 2015	0.119853
	3.97735	0.506896	0.298024				K' 2017	76.7746		K' 2017	0.286756		R' 2015	9.21485e-15	0.00669672	0.0111964		K' 2017	0.0273557		K' 2017	0.127462
	4.47735	0.607534	0.295929										K' 2017	0	0.137681	0.286756		pBMA	0.025104		pBMA	0.0496462
	4.97774	0.69058	0.277935															stacking	0.0269474		stacking	0.107144
	5.47774	0.755682	0.255124															BMA	0.0245047		BMA	0.0788821
	5.97774	0.801827	0.22844
	6.47774	0.838809	0.208628
	6.97774	0.870102	0.185457
	7.47774	0.888977	0.182684
	7.97774	0.907767	0.168376
	8.47774	0.91311	0.173739
	8.97774	0.92534	0.160073
	9.47774	0.929694	0.154061
	9.97774	0.936308	0.143761
	10.4777	0.943627	0.14
	10.9777	0.939743	0.143097
	11.4777	0.940091	0.143347
	11.9777	0.941004	0.138611
	12.4777	0.937013	0.133227
	12.9777	0.939294	0.135482
	13.4777	0.935884	0.12137
	13.9777	0.924296	0.121875
	14.4777	0.928196	0.114683
	14.9777	0.921671	0.120451
	15.4777	0.90635	0.119628
	15.9777	0.9079	0.119665
	16.4777	0.899441	0.12692
	16.9777	0.892714	0.120613
	17.4777	0.887654	0.135121
	17.9777	0.875288	0.131316
	18.4777	0.865551	0.135481
	18.9777	0.859795	0.137691
	19.4777	0.849513	0.134015
	19.9777	0.838095	0.140646
	20.4777	0.828393	0.144538
	20.9777	0.819469	0.141878
	21.4777	0.818766	0.134315
	21.9777	0.801537	0.140247
	22.4777	0.787512	0.153562
	22.9777	0.776558	0.153603
	23.4777	0.7684	0.155696
	23.9777	0.759137	0.158652
	24.4777	0.74694	0.157173
	24.9777	0.735347	0.157012
	25.4777	0.728891	0.162586
	25.9777	0.718326	0.161535
	26.4777	0.709662	0.160961
	26.9777	0.701713	0.163714
	27.4777	0.687746	0.163324
	27.9777	0.678075	0.163701
	28.4777	0.671357	0.166152
	28.9777	0.66273	0.16865
	29.4777	0.65204	0.161467
	29.9777	0.641021	0.167524
	30.4777	0.630661	0.16376
	30.9777	0.62256	0.163117
	31.4777	0.609861	0.168575
	31.9777	0.601866	0.170001
	32.4777	0.589272	0.170039
	32.9777	0.58482	0.164245
	33.4777	0.581475	0.166034
	33.9777	0.571344	0.159022
	34.4777	0.567015	0.160548
	34.9777	0.559458	0.160226
	35.4777	0.551306	0.163636
	35.9777	0.545831	0.170036
	36.4777	0.534121	0.162133
	36.9777	0.527219	0.16676
	37.4777	0.524924	0.163228
	37.9777	0.518096	0.163874
	38.4777	0.511953	0.163699
	38.9777	0.504887	0.164572
	39.4777	0.500606	0.162121
	39.9777	0.493917	0.159147
	40.4777	0.484481	0.1681
	40.9777	0.485771	0.16433
	41.4777	0.475363	0.164948
	41.9777	0.467952	0.167913

## Sheet: Figure 4
Panel A					Panel B					Panel C					Panel D					Panel E					Panel F					Panel G
Model	weight				Model	weight				Model	weight				Condition	RMSE				Condition	Uncertainty (95% credible interval width)				Number of Models	Relative error				Number of Models	Uncertainty (95% credible interval width)
	Stacking	pBMA	BMA			Stacking	pBMA	BMA			Stacking	pBMA	BMA			stacking	pBMA	BMA			stacking	pBMA	BMA			Stacking	pBMA	BMA			Stacking	pBMA	BMA
H' 1996	4.39072e-15	0.0619807	2.33353e-05		H' 1996	0	0.0614745	2.3074e-05		H' 1996	5.74746e-15	0.0928301	6.95846e-05		exclude worst-fit	0.0249763	0.0269474	0.0244119		exclude worst-fit	0.050237	0.107144	0.0797509		1	0.046512	0.046512	0.046512		1	0.127373	0.127373	0.127373
K' 2000	0	0.015984	4.4035e-08		K' 2000	2.58336e-15	0.0154963	4.35419e-08		K' 2000	1.56743e-14	0.023579	1.3131e-07		exclude best-fit	0.0242276	0.0270257	0.0254039		exclude best-fit	0.0504251	0.124529	0.110945		2	0.0404318	0.0388692	0.0439826		2	0.124589	0.102187	0.117473
L' 2000	6.47115e-15	0.120752	0.000867747		L' 2000	0	0.120205	0.000858032		L' 2000	0.0246788	0.18274	0.00258758		all models	0.0250721	0.0269474	0.0245047		all models	0.0498477	0.107144	0.0788821		3	0.0391151	0.0368914	0.0426472		3	0.121352	0.0856135	0.110381
H' 2005	2.78433e-15	0.045091	5.56052e-06		H' 2005	0	0.0454292	5.49826e-06		H' 2005	3.87057e-15	0.0687533	1.65812e-05												4	0.0386113	0.0360614	0.0408103		4	0.119235	0.0749864	0.106031
B' 2007	5.34133e-15	0.0909777	0.0282458		B' 2007	0	0.0899491	0.0279296		B' 2007	0	0.137017	0.0842276												5	0.0382604	0.0356294	0.0389905		5	0.117429	0.0677445	0.102372
O' 2009	1	0.342349	0.675972		O' 2009	1	0.339033	0.668403		vK' 2009	0	0.172589	0.00643489												6	0.0379915	0.0353869	0.0374502		6	0.115384	0.0624292	0.0986296
vK' 2009	8.15654e-15	0.114397	0.00215795		vK' 2009	0	0.114787	0.00213379		S' 2014	0	0.1035	0.00812538												7	0.0377967	0.0352336	0.0362441		7	0.113167	0.0582909	0.0944525
S' 2014	5.92463e-15	0.0684479	0.00272486		S' 2014	0	0.0687145	0.00269435		R' 2015	0	0.00932734	0.0337651												8	0.0376861	0.0351341	0.0353488		8	0.110963	0.054936	0.0897941
K' 2017	2.35645e-14	0.140021	0.290003		R' 2015	9.21485e-15	0.00626077	0.0111964		K' 2017	0.975321	0.209663	0.864773												9	0.0376496	0.0350809	0.0347028		9	0.108882	0.0521086	0.0846351
					K' 2017	0	0.13865	0.286756

## Sheet: Figure 5
Panel A		Panel B		Panel C						Panel D						Panel E
Data are same as Figure 3 Panel A		See Supplemental Figure S7		Model	Relative error					Model	Uncertainty (95% credible interval width)					10 cells
					40 min data	30 min data	20 min data	10 min data			40 min data	30 min data	20 min data	10 min data		Time (min)	Data mean
				H' 1996	0.804813	0.808576	0.149827	0.019864		H' 1996	0.109121	0.164917	0.402722	0.145463			Replicate 1	Replicate 2	Replicate 3	Replicate 4	Replicate 5	Replicate 6	Replicate 7	Replicate 8	Replicate 9	Replicate 10	Replicate 11	Replicate 12	Replicate 13	Replicate 14	Replicate 15	Replicate 16	Replicate 17	Replicate 18	Replicate 19	Replicate 20	Replicate 21	Replicate 22	Replicate 23	Replicate 24	Replicate 25	Replicate 26	Replicate 27	Replicate 28	Replicate 29	Replicate 30	Replicate 31	Replicate 32	Replicate 33
				K' 2000	0.825946	0.822236	0.171112	0.0536363		K' 2000	0.0160459	0.0058774	0.352919	0.120126		0	0.0414514	0.108674	0.0408537	0.0575901	0.0425389	0.0478039	0.0387423	0.096823	0.0564135	0.0596777	0.0458882	0.0369427	0.047171	0.0965926	0.0508372	0.0467982	0.0476444	0.0568318	0.0591001	0.0522876	0.0419252	0.0561817	0.0378831	0.0462357	0.0425571	0.0410566	0.0360746	0.0969361	0.0449881	0.0421612	0.0857354	0.083494	0.0448853
				L' 2000	0.758522	0.747852	0.14192	0.0133339		L' 2000	0.209963	0.397579	0.34355	0.142758		0.477318	0.0481617	0.0982991	0.0393269	0.0656476	0.0716602	0.0531759	0.0398982	0.0756796	0.0600609	0.0883544	0.0573415	0.0622619	0.0548404	0.0756917	0.0583674	0.0740794	0.0606608	0.0720565	0.0673485	0.056818	0.0476915	0.0836034	0.040675	0.0563185	0.0500694	0.0455584	0.0420877	0.0760426	0.0555266	0.0576672	0.0718036	0.0679774	0.0492407
				H' 2005	0.598513	0.168136	0.201111	0.0452805		H' 2005	0.907291	0.846086	0.439414	0.188006		0.977318	0.0520085	0.128429	0.045913	0.0708281	0.0599607	0.0524989	0.0474783	0.0989643	0.0719081	0.0771171	0.062637	0.0566778	0.0571823	0.0963862	0.0664794	0.0659086	0.0605709	0.0778434	0.0715199	0.0632972	0.0499912	0.0719706	0.0519172	0.0639879	0.0510589	0.0507545	0.0456875	0.0984677	0.0592807	0.0634377	0.09312	0.0842768	0.0551423
				B' 2007	0.448102	0.139738	0.0791053	0.0193318		B' 2007	0.895185	0.843224	0.336135	0.127989		1.47732	0.0631487	0.153145	0.0513654	0.0850903	0.0508128	0.0625185	0.054776	0.11245	0.102507	0.0649229	0.0704256	0.0553767	0.0675828	0.110011	0.0809017	0.0596705	0.0689293	0.0870781	0.0812818	0.0782356	0.0555231	0.0667572	0.0860807	0.0873266	0.0594636	0.0559675	0.0603449	0.102738	0.0655806	0.0692345	0.0955475	0.0920705	0.0669131
				O' 2009	0.170135	0.120833	0.0317785	0.0136878		O' 2009	0.981067	0.757076	0.207125	0.117727		1.97732	0.0900121	0.211817	0.0889357	0.11941	0.0619602	0.0766256	0.0859942	0.171032	0.166591	0.0741662	0.0770726	0.109783	0.0826902	0.154626	0.0951733	0.0752529	0.0831776	0.102861	0.093917	0.136744	0.0675774	0.0901446	0.180674	0.138372	0.0667913	0.0717406	0.0990593	0.127301	0.0777511	0.0780682	0.126342	0.111244	0.108489
				vK' 2009	0.360936	0.193166	0.107317	0.0260015		vK' 2009	0.899459	0.89697	0.305106	0.120898		2.47732	0.170895	0.273305	0.160131	0.197683	0.108605	0.117386	0.166916	0.270527	0.237148	0.124759	0.110475	0.21648	0.120757	0.221172	0.143833	0.139129	0.12895	0.155237	0.133952	0.238621	0.102118	0.161238	0.29695	0.236854	0.0924242	0.119264	0.168522	0.176466	0.113408	0.11741	0.202422	0.155526	0.209692
				S' 2014	0.756839	0.386794	0.0203207	0.0199574		S' 2014	0.364267	0.717487	0.413207	0.136266		2.97732	0.308021	0.352564	0.245554	0.309212	0.183244	0.202766	0.290274	0.374939	0.330241	0.23837	0.196266	0.319781	0.216727	0.287831	0.24437	0.247215	0.230148	0.246616	0.220861	0.354673	0.181038	0.260803	0.404395	0.358865	0.162343	0.220261	0.275315	0.260979	0.180229	0.214358	0.344616	0.226024	0.371066
				R' 2015	0.0200757	0.55775	0.194292	0.0559955		R' 2015	0.977266	0.783081	0.303916	0.13125		3.47732	0.458021	0.43214	0.339626	0.419536	0.275089	0.323863	0.423426	0.438312	0.427631	0.386279	0.337971	0.412383	0.356138	0.341462	0.383236	0.371263	0.37953	0.355828	0.342414	0.495526	0.316084	0.37488	0.521955	0.465805	0.275367	0.372535	0.41108	0.347078	0.281067	0.381839	0.491326	0.297012	0.531698
				K' 2017	0.463359	0.202971	0.109594	0.026866		K' 2017	0.715706	0.596127	0.273838	0.123432		3.97735	0.57161	0.516675	0.418797	0.529089	0.383951	0.460596	0.550209	0.517135	0.514087	0.532538	0.49527	0.5141	0.495971	0.42825	0.514204	0.505482	0.549427	0.460357	0.442559	0.624299	0.471866	0.491471	0.63954	0.556825	0.391578	0.546836	0.543142	0.433341	0.395952	0.549236	0.59614	0.407495	0.673864
				pBMA	0.333867	0.112259	0.00762174	0.00810791		pBMA	0.336258	0.301508	0.112377	0.0538689		4.47735	0.641535	0.593811	0.512966	0.633066	0.476606	0.578693	0.650531	0.593674	0.581859	0.641355	0.633767	0.609184	0.615167	0.513167	0.626146	0.606637	0.69434	0.561103	0.519098	0.708892	0.603795	0.594415	0.740577	0.634104	0.510288	0.698728	0.650305	0.526156	0.531443	0.68417	0.673418	0.525987	0.769284
				stacking	0.170135	0.120833	0.0317785	0.0136878		stacking	0.981067	0.757076	0.207125	0.117727		4.97774	0.69004	0.664374	0.623157	0.692703	0.561298	0.689229	0.724343	0.676182	0.649609	0.720967	0.72466	0.693965	0.714166	0.596405	0.718123	0.676913	0.793989	0.636044	0.586055	0.76569	0.697573	0.672699	0.808683	0.699042	0.611761	0.800546	0.742187	0.639638	0.647314	0.765481	0.739168	0.630689	0.825749
				BMA	0.396607	0.0622651	0.0177516	0.0060585		BMA	0.370934	0.36139	0.151019	0.0828081		5.47774	0.735913	0.70801	0.699894	0.761134	0.628063	0.780151	0.79637	0.732607	0.704623	0.764774	0.799688	0.758454	0.780794	0.657719	0.797945	0.734607	0.866245	0.706656	0.65622	0.810608	0.774738	0.735958	0.858706	0.755557	0.699295	0.871713	0.810884	0.70978	0.745689	0.823116	0.761415	0.716149	0.873379
																5.97774	0.764537	0.744534	0.76639	0.792352	0.6846	0.829096	0.838245	0.786147	0.757853	0.791648	0.837774	0.815106	0.825914	0.719189	0.844443	0.77558	0.899061	0.747756	0.722449	0.841082	0.829517	0.783382	0.88151	0.800917	0.766185	0.905828	0.863725	0.783131	0.811768	0.861967	0.792517	0.781634	0.89202
																6.47774	0.800127	0.764063	0.809021	0.837958	0.724509	0.887204	0.878826	0.830182	0.809525	0.809097	0.864175	0.843322	0.868204	0.77247	0.885194	0.805637	0.930504	0.785757	0.789087	0.874063	0.877056	0.81839	0.907018	0.844459	0.825694	0.932803	0.901257	0.822628	0.855094	0.87692	0.799025	0.833986	0.919716
																6.97774	0.831593	0.805313	0.852145	0.865066	0.757991	0.915745	0.905757	0.856789	0.859639	0.838972	0.903171	0.858773	0.893927	0.809486	0.909966	0.830367	0.948151	0.826592	0.848084	0.895451	0.911337	0.841287	0.91391	0.880159	0.865765	0.945057	0.925823	0.865074	0.900962	0.917506	0.83971	0.866777	0.937187
																7.47774	0.859917	0.800134	0.871606	0.890504	0.782402	0.937157	0.928755	0.86373	0.885812	0.847395	0.921875	0.858607	0.90635	0.826711	0.929571	0.844048	0.967789	0.857921	0.888112	0.915908	0.93787	0.85343	0.925721	0.903819	0.895566	0.956315	0.945987	0.864935	0.923437	0.932937	0.833725	0.874605	0.954929
																7.97774	0.885605	0.835871	0.902274	0.913582	0.80061	0.957481	0.949108	0.887094	0.925776	0.848003	0.930659	0.877996	0.923068	0.858505	0.95114	0.856777	0.969589	0.883689	0.919209	0.942414	0.949962	0.865771	0.951264	0.928257	0.921249	0.960907	0.958383	0.886654	0.938174	0.942916	0.856096	0.900919	0.956915
																8.47774	0.905344	0.797906	0.914736	0.928916	0.81885	0.964375	0.961786	0.87512	0.94342	0.851955	0.929602	0.881497	0.940484	0.853361	0.958294	0.866432	0.96447	0.886444	0.938759	0.950453	0.958764	0.875542	0.948446	0.945962	0.938323	0.967906	0.968447	0.8739	0.936834	0.926681	0.829251	0.883227	0.964646
																8.97774	0.923283	0.826071	0.940102	0.940768	0.83533	0.972697	0.965175	0.890762	0.963954	0.864394	0.936354	0.893239	0.953547	0.877746	0.96236	0.87931	0.962378	0.901375	0.95426	0.962485	0.963696	0.878831	0.959144	0.959388	0.949355	0.970608	0.974604	0.898529	0.947445	0.935768	0.85676	0.898684	0.961013
																9.47774	0.935402	0.818175	0.935568	0.949098	0.854441	0.97747	0.968492	0.890875	0.962698	0.875859	0.940929	0.888471	0.949166	0.873448	0.965455	0.885635	0.967438	0.911586	0.960377	0.961616	0.965911	0.8879	0.954989	0.958813	0.952644	0.97159	0.975977	0.890009	0.948753	0.933244	0.847551	0.894697	0.974085
																9.97774	0.947663	0.848042	0.935165	0.953902	0.874743	0.968711	0.968361	0.896574	0.974157	0.871855	0.95491	0.892911	0.955549	0.881759	0.971944	0.889966	0.973916	0.926533	0.968544	0.957012	0.962423	0.895412	0.956389	0.970628	0.961145	0.973152	0.976894	0.886424	0.962135	0.956563	0.858978	0.895128	0.978691
																10.4777	0.955069	0.864893	0.960834	0.964441	0.875858	0.970655	0.976762	0.905516	0.98453	0.877659	0.958174	0.89891	0.963314	0.903391	0.97156	0.888164	0.966395	0.933769	0.975058	0.970507	0.963692	0.887939	0.976503	0.980628	0.969284	0.972869	0.980682	0.908947	0.967552	0.956354	0.87829	0.91328	0.970879
																10.9777	0.958982	0.841262	0.957776	0.962795	0.880943	0.967062	0.973138	0.898576	0.976559	0.868247	0.946914	0.89466	0.957993	0.894188	0.967502	0.882885	0.965499	0.927767	0.971385	0.967458	0.959168	0.886435	0.974906	0.97526	0.968506	0.970671	0.980012	0.892718	0.960126	0.940308	0.857219	0.901474	0.972709
																11.4777	0.964991	0.863445	0.947609	0.94455	0.892881	0.969859	0.962428	0.89333	0.97106	0.864002	0.958169	0.877119	0.955831	0.888427	0.97153	0.8819	0.970369	0.949804	0.972741	0.959852	0.957524	0.887066	0.958322	0.97256	0.969075	0.974359	0.979978	0.885399	0.973423	0.962102	0.860358	0.890542	0.969356
																11.9777	0.969085	0.865612	0.958516	0.952974	0.895069	0.966053	0.968805	0.894139	0.971542	0.8669	0.955551	0.885454	0.949837	0.896208	0.969661	0.883007	0.967994	0.953421	0.972452	0.966465	0.953604	0.88586	0.967465	0.973886	0.971009	0.970519	0.97933	0.888303	0.974441	0.960389	0.868268	0.895208	0.966817
																12.4777	0.953576	0.8843	0.960072	0.956255	0.885676	0.955511	0.95693	0.895337	0.964958	0.863576	0.957161	0.87295	0.948268	0.903928	0.960695	0.870656	0.958968	0.950858	0.965007	0.964017	0.950923	0.875118	0.966362	0.960926	0.960522	0.970731	0.970225	0.899863	0.975271	0.96196	0.874815	0.900563	0.959787
																12.9777	0.959695	0.880998	0.966943	0.96293	0.893683	0.956476	0.964532	0.897534	0.975668	0.865515	0.959257	0.877297	0.949176	0.904141	0.960469	0.87525	0.965719	0.953246	0.966281	0.966385	0.944546	0.873912	0.975887	0.972096	0.964113	0.963787	0.970351	0.895074	0.974116	0.956598	0.873992	0.891861	0.969169
																13.4777	0.950655	0.890916	0.95792	0.948748	0.899172	0.941746	0.950749	0.90395	0.956923	0.873218	0.954911	0.868822	0.937617	0.909497	0.962186	0.868117	0.959575	0.949306	0.963122	0.959968	0.941937	0.876593	0.96239	0.956194	0.964954	0.96228	0.96649	0.903154	0.977538	0.956085	0.889026	0.910296	0.959716
																13.9777	0.943086	0.889861	0.936567	0.939186	0.894112	0.932365	0.941985	0.900813	0.949976	0.845379	0.944317	0.867905	0.930805	0.899297	0.936654	0.863425	0.956607	0.949264	0.943463	0.944244	0.928752	0.861807	0.948865	0.951031	0.936964	0.956389	0.958056	0.878924	0.970108	0.951483	0.864527	0.887204	0.953209
																14.4777	0.93743	0.903625	0.942763	0.939749	0.900239	0.935359	0.939433	0.917434	0.946139	0.854503	0.946915	0.852822	0.930173	0.930249	0.949913	0.861452	0.95021	0.941609	0.952639	0.95135	0.933097	0.867583	0.947659	0.951547	0.952085	0.958514	0.96018	0.904657	0.972916	0.944589	0.87595	0.914917	0.957336
																14.9777	0.928347	0.890465	0.940937	0.932489	0.896494	0.921963	0.925298	0.895943	0.94546	0.845999	0.934972	0.849324	0.926133	0.916999	0.947181	0.858303	0.940755	0.933984	0.952945	0.944942	0.926137	0.858757	0.947934	0.950356	0.955873	0.947801	0.950957	0.889052	0.968446	0.937822	0.860725	0.903851	0.939835
																15.4777	0.913422	0.881984	0.924463	0.916584	0.89168	0.901626	0.909492	0.884053	0.931312	0.836046	0.923839	0.845186	0.910066	0.890919	0.92513	0.848901	0.933543	0.928963	0.92894	0.929294	0.909196	0.844488	0.929107	0.936425	0.923967	0.94305	0.939613	0.86562	0.956794	0.931812	0.84436	0.872756	0.933825
																15.9777	0.911433	0.881407	0.933272	0.916527	0.889689	0.902767	0.899344	0.892575	0.92458	0.844773	0.923709	0.832091	0.908909	0.915946	0.931322	0.849196	0.923161	0.923132	0.940714	0.939225	0.916016	0.847169	0.924632	0.93972	0.943718	0.939602	0.939327	0.887463	0.963809	0.924209	0.860227	0.901315	0.926789
																16.4777	0.900237	0.878553	0.918158	0.910687	0.887014	0.893501	0.892279	0.881382	0.911789	0.821613	0.91931	0.821603	0.900076	0.908174	0.929522	0.834361	0.920956	0.920667	0.935437	0.934612	0.905841	0.839781	0.92167	0.931798	0.938685	0.934009	0.932356	0.865769	0.963398	0.923621	0.838817	0.888775	0.918827
																16.9777	0.887299	0.884886	0.912787	0.905122	0.880826	0.88181	0.873216	0.891001	0.908379	0.816869	0.905091	0.815293	0.885883	0.914702	0.917607	0.831207	0.916675	0.909672	0.926663	0.926379	0.897246	0.82646	0.921171	0.921527	0.925789	0.926026	0.922917	0.875691	0.953012	0.910301	0.84304	0.892637	0.909691
																17.4777	0.880517	0.871798	0.909028	0.909766	0.881894	0.882103	0.876757	0.874212	0.908386	0.806666	0.903992	0.810131	0.892632	0.907929	0.915118	0.825046	0.907474	0.905425	0.924711	0.929595	0.895412	0.819238	0.917122	0.924102	0.928914	0.923209	0.914744	0.85166	0.950714	0.898639	0.8149	0.880662	0.90999
																17.9777	0.858415	0.878933	0.894345	0.893261	0.874146	0.859923	0.855025	0.877432	0.897879	0.794447	0.892918	0.796188	0.878876	0.911159	0.900613	0.805545	0.900718	0.885857	0.914005	0.913136	0.881105	0.805983	0.903908	0.902655	0.914639	0.909919	0.90472	0.855037	0.943434	0.889424	0.81698	0.881178	0.896981
																18.4777	0.850659	0.858735	0.892609	0.881938	0.876061	0.85314	0.845122	0.853933	0.883981	0.792848	0.883669	0.78977	0.862179	0.894234	0.889668	0.803688	0.890841	0.87976	0.905989	0.911821	0.875888	0.802362	0.89862	0.894333	0.909789	0.901558	0.898657	0.834836	0.938179	0.880646	0.794513	0.866475	0.886106
																18.9777	0.839819	0.861315	0.887216	0.871948	0.868555	0.84038	0.831156	0.849885	0.881237	0.786928	0.877476	0.780999	0.85556	0.895785	0.888324	0.794457	0.882812	0.874645	0.905283	0.90369	0.864809	0.793801	0.891476	0.889046	0.90845	0.891592	0.888813	0.834034	0.936131	0.875642	0.794579	0.861824	0.873588
																19.4777	0.829168	0.868338	0.874259	0.848721	0.861667	0.829266	0.803285	0.855969	0.871117	0.775083	0.860597	0.767675	0.844709	0.902972	0.877212	0.789112	0.869686	0.863651	0.894799	0.887856	0.855166	0.786483	0.87552	0.875843	0.895905	0.880402	0.875773	0.841292	0.928647	0.863516	0.799334	0.866737	0.854107
																19.9777	0.820833	0.844899	0.8662	0.852325	0.857418	0.822348	0.798318	0.828103	0.860375	0.764525	0.852983	0.768569	0.83314	0.879698	0.859824	0.787887	0.860775	0.859442	0.881044	0.88743	0.844354	0.774621	0.876219	0.873338	0.885997	0.869283	0.865848	0.804703	0.920606	0.852762	0.765662	0.845892	0.846801
																20.4777	0.803451	0.850966	0.856919	0.841809	0.852388	0.810364	0.78558	0.831733	0.855664	0.752705	0.84544	0.756856	0.825875	0.883347	0.842488	0.771485	0.853942	0.845684	0.874203	0.882264	0.836673	0.765861	0.863638	0.860168	0.877014	0.859054	0.857847	0.80334	0.916862	0.844481	0.765086	0.844234	0.838629
																20.9777	0.793783	0.843756	0.845731	0.826945	0.843348	0.795366	0.763429	0.826139	0.846535	0.749325	0.832426	0.742057	0.818664	0.880153	0.838348	0.76611	0.840555	0.834172	0.866306	0.86073	0.825944	0.751349	0.843196	0.855399	0.870463	0.846407	0.844833	0.80668	0.90411	0.82842	0.76669	0.84025	0.826906
																21.4777	0.786833	0.834555	0.839687	0.817857	0.904152	0.790764	0.755032	0.815879	0.83218	0.800072	0.829064	0.781383	0.802696	0.873047	0.833118	0.808305	0.834471	0.824881	0.862618	0.857658	0.818325	0.798745	0.838347	0.843131	0.866212	0.832725	0.835768	0.794948	0.900992	0.821088	0.754842	0.828098	0.819311
																21.9777	0.776761	0.817802	0.830461	0.800787	0.858262	0.771491	0.738344	0.798005	0.820735	0.758918	0.814859	0.752059	0.793568	0.857651	0.813147	0.77456	0.820566	0.815476	0.847832	0.844733	0.804129	0.758645	0.824346	0.838194	0.853612	0.818191	0.826949	0.777071	0.887817	0.808745	0.737175	0.807748	0.803787
																22.4777	0.758581	0.805519	0.823576	0.797533	0.826162	0.762101	0.730261	0.782458	0.807089	0.728251	0.805829	0.714167	0.776282	0.845704	0.801914	0.731903	0.814177	0.800715	0.837513	0.842311	0.797147	0.727677	0.825108	0.819062	0.845457	0.807315	0.816135	0.759941	0.879736	0.795278	0.718196	0.798912	0.797112
																22.9777	0.75232	0.796424	0.809084	0.774076	0.821963	0.753462	0.707586	0.773404	0.795397	0.721963	0.798165	0.701054	0.766034	0.836355	0.794353	0.730009	0.799201	0.795388	0.829402	0.821028	0.782616	0.716767	0.796604	0.811493	0.832529	0.791483	0.801661	0.752008	0.870215	0.786602	0.71225	0.781833	0.783214
																23.4777	0.74164	0.800557	0.803142	0.772165	0.811285	0.742896	0.700524	0.763188	0.794594	0.710304	0.792109	0.695915	0.760413	0.827609	0.779868	0.720147	0.797271	0.787737	0.819927	0.814101	0.773475	0.705636	0.794823	0.806812	0.826187	0.779431	0.794095	0.74449	0.866167	0.781621	0.709209	0.777939	0.77401
																23.9777	0.731499	0.802998	0.787725	0.758068	0.800538	0.732695	0.68335	0.76151	0.793062	0.685779	0.774372	0.688438	0.756312	0.825961	0.776256	0.710646	0.786744	0.773087	0.812631	0.803194	0.758789	0.693744	0.789149	0.796941	0.816933	0.767828	0.783027	0.731828	0.851575	0.767045	0.694304	0.768594	0.76012
																24.4777	0.721484	0.780163	0.782404	0.751211	0.798211	0.721471	0.672763	0.737851	0.780545	0.690954	0.766768	0.683005	0.740797	0.803447	0.75267	0.710544	0.775975	0.765483	0.794261	0.790838	0.750274	0.688687	0.772366	0.790577	0.800731	0.750977	0.773297	0.718125	0.840925	0.75465	0.680194	0.74718	0.751913
																24.9777	0.707499	0.779877	0.771794	0.729903	0.787292	0.698016	0.654408	0.735719	0.770661	0.67541	0.748791	0.672072	0.723021	0.801949	0.743276	0.690243	0.762276	0.743854	0.78938	0.778931	0.736063	0.678116	0.7698	0.767409	0.794239	0.735699	0.760142	0.715275	0.826841	0.738806	0.675365	0.748931	0.730483
																25.4777	0.697526	0.783629	0.750324	0.725153	0.780299	0.703912	0.646731	0.733044	0.769494	0.667191	0.748955	0.662116	0.728482	0.801948	0.7386	0.687493	0.7561	0.740387	0.779985	0.763976	0.727373	0.669522	0.746743	0.76691	0.78496	0.730328	0.75405	0.7035	0.822631	0.731862	0.664044	0.734693	0.733017
																25.9777	0.688069	0.772515	0.737783	0.720282	0.766722	0.692904	0.629412	0.717374	0.760643	0.65973	0.734395	0.656381	0.721024	0.790494	0.723525	0.685084	0.749553	0.728885	0.772688	0.753606	0.719319	0.664246	0.737914	0.757553	0.778756	0.712824	0.743139	0.693945	0.812608	0.719656	0.652133	0.73792	0.711506
																26.4777	0.680833	0.765542	0.747876	0.707369	0.760421	0.678226	0.62386	0.709893	0.747097	0.660281	0.72388	0.648725	0.700349	0.785984	0.713004	0.672596	0.735136	0.717944	0.764422	0.752061	0.710578	0.654267	0.740755	0.741259	0.770297	0.700401	0.732801	0.6984	0.801204	0.705473	0.65711	0.729915	0.699821
																26.9777	0.669357	0.765503	0.733748	0.696478	0.749014	0.67246	0.614644	0.704765	0.745359	0.643749	0.716532	0.643295	0.700403	0.778234	0.708688	0.658918	0.730827	0.708222	0.756433	0.736632	0.694489	0.645808	0.727418	0.734254	0.761998	0.689827	0.720752	0.684294	0.7908	0.695209	0.645507	0.712871	0.692695
																27.4777	0.66217	0.732426	0.714121	0.684219	0.741296	0.655906	0.595069	0.674181	0.729815	0.64026	0.705703	0.632283	0.685461	0.74797	0.6997	0.658221	0.720741	0.697484	0.744861	0.716916	0.682203	0.638527	0.710752	0.723861	0.752174	0.674586	0.708006	0.657281	0.776954	0.683583	0.621165	0.694605	0.676813
																27.9777	0.653172	0.724885	0.704868	0.686525	0.730848	0.651086	0.593395	0.664407	0.722372	0.630057	0.699865	0.627901	0.67799	0.737298	0.682434	0.648137	0.712618	0.690143	0.731026	0.713884	0.674005	0.626657	0.704689	0.716581	0.737557	0.660158	0.699826	0.643838	0.765934	0.671286	0.60892	0.682061	0.671446
																28.4777	0.642561	0.732791	0.699539	0.677009	0.719462	0.6442	0.585646	0.664099	0.720867	0.621495	0.691534	0.62119	0.6727	0.73725	0.673079	0.637973	0.70089	0.679836	0.722556	0.704345	0.664307	0.620745	0.696936	0.709111	0.727196	0.648858	0.692787	0.646255	0.757795	0.663329	0.607764	0.676655	0.663455
																28.9777	0.628097	0.731172	0.687328	0.657619	0.71495	0.633363	0.568006	0.655894	0.715282	0.613384	0.677539	0.614518	0.665026	0.729911	0.674924	0.627976	0.691484	0.665204	0.719122	0.693404	0.653317	0.615966	0.681491	0.690383	0.723774	0.636349	0.681328	0.638307	0.748111	0.654768	0.602891	0.666629	0.647247
																29.4777	0.625612	0.727527	0.669458	0.64782	0.698933	0.623977	0.557063	0.662761	0.697741	0.597106	0.664733	0.596737	0.648184	0.732861	0.657461	0.61892	0.682684	0.660669	0.705636	0.676541	0.641637	0.600662	0.670282	0.683706	0.709007	0.627144	0.672185	0.636453	0.730992	0.640671	0.599933	0.66896	0.642658
																29.9777	0.614209	0.707184	0.653602	0.635855	0.690082	0.609285	0.542896	0.63611	0.694322	0.585066	0.6554	0.594516	0.646932	0.703679	0.649127	0.612343	0.672776	0.649076	0.698979	0.663141	0.629932	0.593927	0.65109	0.679984	0.70054	0.614458	0.660978	0.606376	0.721261	0.635795	0.575085	0.642688	0.626518
																30.4777	0.602957	0.693326	0.651683	0.633509	0.679662	0.595243	0.540423	0.625576	0.680111	0.591312	0.647607	0.587965	0.633477	0.692329	0.631315	0.603714	0.664604	0.638111	0.685052	0.652997	0.619595	0.586558	0.641705	0.667709	0.686197	0.604715	0.651924	0.60734	0.709841	0.621579	0.572756	0.632102	0.62131
																30.9777	0.596172	0.689033	0.641684	0.621773	0.675513	0.592399	0.529106	0.611809	0.674005	0.584884	0.636871	0.582001	0.623775	0.682231	0.626403	0.597222	0.653006	0.626686	0.677183	0.643684	0.606959	0.586598	0.636904	0.656757	0.683324	0.589678	0.641027	0.5957	0.696878	0.608702	0.563513	0.632488	0.60513
																31.4777	0.5918	0.652855	0.625597	0.61094	0.664537	0.578835	0.51783	0.584083	0.659153	0.574202	0.628516	0.574718	0.614662	0.654154	0.615697	0.595856	0.644585	0.622224	0.669843	0.628991	0.594531	0.575037	0.621629	0.648078	0.676167	0.579014	0.62986	0.561396	0.684996	0.598985	0.533573	0.599944	0.594334
																31.9777	0.580763	0.6556	0.614499	0.598265	0.653611	0.573	0.505529	0.581667	0.648587	0.559052	0.618963	0.56159	0.606064	0.651033	0.606978	0.583669	0.634461	0.613976	0.659505	0.619221	0.588511	0.566594	0.608941	0.641407	0.664441	0.570885	0.626466	0.561437	0.6806	0.591692	0.529962	0.595231	0.583534
																32.4777	0.574219	0.627423	0.597765	0.594054	0.645414	0.561982	0.497705	0.555771	0.643384	0.553076	0.605008	0.56348	0.596614	0.619282	0.59795	0.583019	0.627638	0.604282	0.651438	0.607377	0.573259	0.563012	0.599161	0.632605	0.654694	0.561339	0.61124	0.529513	0.662764	0.579514	0.502729	0.570294	0.570407
																32.9777	0.564909	0.656391	0.581588	0.585577	0.638023	0.559182	0.489753	0.577011	0.639349	0.546871	0.598496	0.556596	0.594511	0.635146	0.580207	0.574966	0.623598	0.594909	0.636923	0.595039	0.56693	0.556531	0.589436	0.62186	0.637801	0.552497	0.602699	0.540601	0.654445	0.574414	0.51667	0.581918	0.570751
																33.4777	0.556824	0.661482	0.584851	0.587168	0.626108	0.554646	0.490764	0.564317	0.641988	0.54644	0.590936	0.55662	0.588169	0.628518	0.583885	0.567718	0.616659	0.588609	0.63077	0.59597	0.561263	0.555081	0.598758	0.613719	0.633331	0.54674	0.596192	0.540789	0.648941	0.570923	0.514475	0.579932	0.555441
																33.9777	0.553867	0.643341	0.574202	0.584327	0.618507	0.542418	0.479014	0.557332	0.626587	0.541157	0.581531	0.552475	0.578728	0.621561	0.562117	0.570898	0.604188	0.581689	0.618967	0.583379	0.552143	0.54915	0.582107	0.613842	0.62507	0.533946	0.586524	0.537303	0.63638	0.556934	0.515784	0.580904	0.543952
																34.4777	0.546618	0.652841	0.567853	0.576611	0.611384	0.534044	0.477501	0.554526	0.627506	0.537161	0.573712	0.54833	0.573092	0.614583	0.557192	0.562524	0.59815	0.571687	0.611232	0.574698	0.542607	0.539457	0.584616	0.604232	0.613229	0.527576	0.579661	0.530433	0.622461	0.551734	0.507823	0.565185	0.540665
																34.9777	0.539146	0.657791	0.547222	0.562122	0.602396	0.530154	0.46425	0.561159	0.611456	0.535605	0.565673	0.535062	0.56162	0.620406	0.555198	0.554611	0.589345	0.567772	0.604653	0.563456	0.535928	0.53604	0.564015	0.587318	0.605239	0.52034	0.569967	0.53399	0.615266	0.544564	0.514131	0.576177	0.530243
																35.4777	0.531827	0.642462	0.536959	0.566058	0.599455	0.521253	0.458068	0.54067	0.612078	0.519638	0.554714	0.544115	0.560569	0.599366	0.541572	0.556814	0.586787	0.55833	0.598105	0.562422	0.5292	0.538973	0.570634	0.587196	0.601233	0.50923	0.56343	0.505158	0.606991	0.537462	0.486568	0.562379	0.517792
																35.9777	0.525664	0.63073	0.528718	0.555517	0.588284	0.525217	0.456618	0.523305	0.606003	0.515393	0.552435	0.527087	0.559195	0.587496	0.548737	0.540325	0.577791	0.551053	0.598315	0.554254	0.522141	0.529458	0.563372	0.577142	0.604831	0.505339	0.558251	0.489158	0.599804	0.52972	0.468881	0.546949	0.515178
																36.4777	0.520462	0.618507	0.514369	0.547008	0.576381	0.501271	0.447995	0.512903	0.589632	0.504678	0.539902	0.524789	0.542727	0.571246	0.532009	0.537138	0.569436	0.545664	0.583698	0.539003	0.506648	0.519283	0.552278	0.568163	0.590314	0.495791	0.542824	0.476633	0.584022	0.521042	0.463946	0.541504	0.499078
																36.9777	0.508182	0.615709	0.503452	0.536582	0.573281	0.499613	0.44244	0.495373	0.592859	0.49672	0.529907	0.527054	0.543262	0.55484	0.523996	0.533207	0.560426	0.537121	0.570419	0.532103	0.49828	0.516646	0.550666	0.560897	0.574642	0.491562	0.540165	0.456693	0.574707	0.514851	0.437876	0.516572	0.489276
																37.4777	0.50563	0.617356	0.511539	0.536921	0.568068	0.493529	0.445895	0.501601	0.582055	0.511519	0.531076	0.520713	0.533619	0.559859	0.518258	0.525572	0.559147	0.532405	0.566228	0.528035	0.491996	0.515782	0.540721	0.550777	0.57268	0.482805	0.52862	0.4706	0.566762	0.509994	0.460561	0.522075	0.494513
																37.9777	0.497578	0.615057	0.501623	0.525979	0.564456	0.486139	0.431117	0.492529	0.580526	0.503915	0.520383	0.521423	0.532439	0.550313	0.509609	0.527596	0.547084	0.525647	0.555965	0.521764	0.486728	0.513982	0.538718	0.548927	0.564227	0.477411	0.525761	0.463129	0.561436	0.5015	0.452662	0.51825	0.477731
																38.4777	0.494139	0.60977	0.482975	0.523828	0.557043	0.479662	0.428108	0.495609	0.561526	0.49333	0.514576	0.517443	0.522444	0.551093	0.507346	0.524921	0.546129	0.524073	0.550465	0.514812	0.480345	0.513134	0.527174	0.540235	0.561515	0.472607	0.518064	0.456287	0.556331	0.49748	0.450169	0.526217	0.470921
																38.9777	0.486584	0.590157	0.483652	0.519073	0.54761	0.478067	0.420847	0.471346	0.563596	0.489434	0.504632	0.511109	0.520521	0.528977	0.502963	0.516533	0.537043	0.512456	0.545215	0.509451	0.472444	0.503169	0.526038	0.539117	0.553255	0.466465	0.509154	0.438479	0.543726	0.4869	0.426061	0.498621	0.46402
																39.4777	0.483918	0.590442	0.480089	0.513773	0.538017	0.475582	0.419887	0.470714	0.558468	0.479165	0.498791	0.504802	0.518336	0.525548	0.496194	0.51179	0.534149	0.509515	0.538048	0.501323	0.464638	0.492216	0.51867	0.533158	0.546651	0.460141	0.502426	0.436845	0.533978	0.478534	0.426405	0.493747	0.458687
																39.9777	0.474159	0.590794	0.472806	0.504919	0.534896	0.468229	0.413675	0.470011	0.547794	0.482038	0.495511	0.500789	0.508955	0.523286	0.486874	0.502758	0.529231	0.502802	0.526237	0.492917	0.45477	0.491747	0.51124	0.518338	0.534863	0.452708	0.495932	0.438056	0.525045	0.474382	0.430746	0.495812	0.45268
																40.4777	0.466324	0.562006	0.450107	0.498995	0.529857	0.459617	0.406592	0.439255	0.542681	0.46482	0.491458	0.490156	0.503896	0.494771	0.485238	0.49842	0.523924	0.49894	0.527423	0.482285	0.451578	0.487553	0.504361	0.513584	0.54047	0.448508	0.487801	0.395758	0.522373	0.467529	0.388821	0.469323	0.446506
																40.9777	0.464723	0.569564	0.463967	0.501216	0.52773	0.458917	0.409037	0.449852	0.539979	0.47661	0.485013	0.502906	0.504308	0.499824	0.48253	0.503441	0.519388	0.49629	0.518494	0.48383	0.44592	0.48782	0.505682	0.518756	0.532834	0.445027	0.48851	0.414421	0.515009	0.461339	0.408327	0.473729	0.443962
																41.4777	0.45398	0.556652	0.448992	0.491981	0.518461	0.448074	0.400454	0.433703	0.530677	0.470028	0.476361	0.494431	0.499864	0.482116	0.467679	0.493858	0.514021	0.486807	0.506324	0.473509	0.438792	0.483197	0.495223	0.506027	0.52145	0.438661	0.479384	0.394563	0.505808	0.453816	0.390222	0.462484	0.435462
																41.9777	0.45295	0.535791	0.435587	0.484773	0.513231	0.447634	0.389388	0.415619	0.524696	0.45694	0.470433	0.482965	0.495065	0.464456	0.462627	0.49147	0.50901	0.483541	0.499552	0.464252	0.432869	0.479865	0.488742	0.506286	0.517779	0.432641	0.473643	0.372989	0.499442	0.445003	0.369079	0.447951	0.430195
																20 cells
																Time (min)	Data mean
																	Replicate 1	Replicate 2	Replicate 3	Replicate 4	Replicate 5	Replicate 6	Replicate 7	Replicate 8	Replicate 9	Replicate 10	Replicate 11	Replicate 12	Replicate 13	Replicate 14	Replicate 15	Replicate 16	Replicate 17	Replicate 18	Replicate 19	Replicate 20	Replicate 21	Replicate 22	Replicate 23	Replicate 24	Replicate 25	Replicate 26	Replicate 27	Replicate 28	Replicate 29	Replicate 30	Replicate 31	Replicate 32	Replicate 33
																0	0.0653783	0.0459433	0.071635	0.0341293	0.044452	0.0427727	0.0376119	0.0454395	0.0481759	0.0442016	0.0364674	0.0422705	0.0418992	0.060833	0.0428063	0.0391422	0.0495816	0.0430721	0.0469342	0.0396809	0.0409017	0.0411529	0.0375993	0.0485914	0.0738019	0.0417654	0.048197	0.0404839	0.0516674	0.0641854	0.049834	0.027079	0.0497628
																0.477318	0.0581636	0.0470702	0.0790182	0.0400583	0.0518605	0.0463217	0.0403482	0.0696079	0.0541323	0.0499864	0.044791	0.0538696	0.0597353	0.0506624	0.0463232	0.0604618	0.0665321	0.0594829	0.0513536	0.0455684	0.0561682	0.0437863	0.0451145	0.0649304	0.0779635	0.0493424	0.0522163	0.0442553	0.0606487	0.0586165	0.0582019	0.0338816	0.0553076
																0.977318	0.0715427	0.0516777	0.0873585	0.0431033	0.05686	0.0461732	0.0442024	0.0676422	0.0556815	0.0524839	0.0468495	0.0626298	0.055438	0.0606752	0.0498924	0.0586004	0.0603543	0.0587242	0.0606931	0.0479687	0.0514102	0.0517222	0.0485915	0.0627993	0.0842726	0.0566016	0.0612311	0.0494274	0.0687246	0.07157	0.0643226	0.0361597	0.0635094
																1.47732	0.0842503	0.0648452	0.0840847	0.0546417	0.0682133	0.0581554	0.0601511	0.0720405	0.0628247	0.0623935	0.0592347	0.070269	0.0579018	0.0723257	0.0610911	0.0629296	0.061426	0.0693531	0.0784643	0.0562541	0.053816	0.0682333	0.0583474	0.0681673	0.0879156	0.0681118	0.08121	0.0599397	0.0817575	0.0802205	0.0747051	0.0452486	0.0808793
																1.97732	0.116865	0.108153	0.0973492	0.0706377	0.0981837	0.0865352	0.0957488	0.0910776	0.077893	0.0827338	0.0893337	0.0869915	0.0727467	0.115553	0.0954253	0.0939074	0.0789031	0.118309	0.126236	0.0716134	0.0736899	0.114631	0.0842646	0.0993005	0.12346	0.100911	0.123042	0.0910075	0.106639	0.106888	0.0976945	0.0741359	0.122296
																2.47732	0.185005	0.196099	0.141463	0.122051	0.161577	0.137611	0.144037	0.147797	0.120127	0.135182	0.148102	0.142384	0.125829	0.194218	0.175285	0.175158	0.140264	0.195786	0.202593	0.113331	0.132118	0.188915	0.158898	0.170286	0.198106	0.173753	0.191171	0.175194	0.17586	0.177916	0.160475	0.132811	0.189847
																2.97732	0.284927	0.336719	0.206501	0.230258	0.263858	0.228537	0.219203	0.228174	0.209979	0.230687	0.246255	0.254997	0.22568	0.300407	0.291006	0.287595	0.251586	0.304776	0.310558	0.189467	0.235562	0.309537	0.297589	0.27043	0.295118	0.270233	0.296354	0.305454	0.298691	0.29188	0.259591	0.226347	0.284253
																3.47732	0.383566	0.501568	0.271826	0.372581	0.397486	0.345309	0.318685	0.318688	0.34407	0.351111	0.365231	0.4117	0.354972	0.395755	0.412886	0.429286	0.386108	0.431402	0.435487	0.28887	0.363773	0.455482	0.47076	0.374874	0.390514	0.375255	0.414557	0.445487	0.451947	0.406824	0.382764	0.350194	0.408204
																3.97735	0.48645	0.640181	0.346371	0.520002	0.515016	0.461208	0.433762	0.401928	0.491531	0.456932	0.491193	0.552715	0.475686	0.488837	0.510952	0.570258	0.510908	0.550016	0.532917	0.405975	0.488241	0.57617	0.627185	0.468045	0.493651	0.472519	0.513826	0.570754	0.589811	0.506781	0.501209	0.484596	0.529809
																4.47735	0.576718	0.734458	0.42678	0.643735	0.60592	0.576456	0.549078	0.486399	0.620328	0.544066	0.606764	0.662291	0.581062	0.577567	0.597187	0.690776	0.605341	0.636343	0.6117	0.525296	0.591714	0.669651	0.73888	0.551128	0.57682	0.571811	0.596592	0.674142	0.697015	0.582672	0.607983	0.605979	0.638969
																4.97774	0.650132	0.803828	0.50642	0.724759	0.670598	0.694257	0.660123	0.560339	0.726023	0.62171	0.700572	0.74416	0.669719	0.66523	0.669195	0.770227	0.684062	0.706898	0.695915	0.631546	0.671629	0.74128	0.822318	0.64399	0.651141	0.645112	0.666315	0.751017	0.768136	0.646704	0.699184	0.70558	0.719767
																5.47774	0.709898	0.849486	0.585042	0.793004	0.728255	0.777148	0.747785	0.631989	0.80946	0.690689	0.772645	0.81085	0.730867	0.721088	0.740005	0.828774	0.736492	0.767422	0.756493	0.723367	0.740434	0.789799	0.875205	0.709527	0.707125	0.70926	0.730044	0.822342	0.828532	0.698727	0.770443	0.789401	0.783247
																5.97774	0.752808	0.880458	0.658487	0.832136	0.772022	0.832022	0.812226	0.690841	0.867728	0.745525	0.818791	0.856853	0.77315	0.769016	0.791128	0.858005	0.771861	0.814157	0.804224	0.793169	0.792084	0.830455	0.907261	0.760033	0.758736	0.752948	0.783004	0.866165	0.86419	0.744012	0.813951	0.846791	0.822014
																6.47774	0.79487	0.906352	0.714538	0.87298	0.80855	0.881052	0.865526	0.736225	0.912849	0.794122	0.858147	0.882104	0.799916	0.806719	0.840836	0.873837	0.807557	0.849628	0.84379	0.852615	0.831191	0.853262	0.930189	0.796272	0.802513	0.787164	0.820384	0.906336	0.89152	0.784689	0.854973	0.887269	0.853465
																6.97774	0.825119	0.932958	0.768092	0.902095	0.846933	0.91548	0.896719	0.789838	0.938234	0.838582	0.888844	0.91883	0.835727	0.838678	0.8747	0.891018	0.828106	0.869609	0.879679	0.897579	0.860094	0.892591	0.948997	0.834438	0.833664	0.825183	0.860722	0.929128	0.919231	0.817068	0.884033	0.917726	0.88124
																7.47774	0.843005	0.948413	0.792227	0.92273	0.874642	0.933324	0.921825	0.824085	0.959896	0.869485	0.91193	0.938982	0.853506	0.857273	0.902209	0.902581	0.840507	0.886503	0.900502	0.930751	0.878619	0.908438	0.959727	0.852856	0.845875	0.848243	0.88409	0.949805	0.940665	0.833179	0.905576	0.944364	0.896736
																7.97774	0.870864	0.960032	0.823032	0.933372	0.894337	0.945988	0.939571	0.847776	0.969288	0.891624	0.926238	0.954653	0.8727	0.880449	0.925228	0.914415	0.854311	0.901098	0.932255	0.948697	0.888776	0.926657	0.962239	0.872239	0.868518	0.8764	0.907315	0.964383	0.947457	0.859948	0.929499	0.955907	0.922651
																8.47774	0.875253	0.967854	0.82441	0.947454	0.909088	0.952666	0.952039	0.851759	0.975979	0.908421	0.936268	0.948833	0.87469	0.884862	0.939623	0.904219	0.86658	0.90688	0.9326	0.963825	0.899946	0.931794	0.960058	0.877557	0.869159	0.892907	0.921323	0.972688	0.950734	0.863821	0.930194	0.961145	0.925528
																8.97774	0.896017	0.978109	0.842781	0.953597	0.92352	0.965815	0.959368	0.866581	0.977862	0.923852	0.947692	0.954197	0.891907	0.906664	0.949556	0.907914	0.877295	0.910645	0.950858	0.973891	0.910618	0.949625	0.965787	0.896854	0.881801	0.912841	0.937012	0.973896	0.952622	0.882583	0.940673	0.965806	0.940482
																9.47774	0.902399	0.977104	0.849205	0.957356	0.926039	0.965139	0.964229	0.874092	0.981591	0.933108	0.948345	0.954009	0.898188	0.909083	0.953412	0.908189	0.889859	0.915603	0.950905	0.975589	0.913955	0.951597	0.967236	0.901638	0.883586	0.916316	0.942092	0.979209	0.955445	0.892084	0.943402	0.967216	0.939104
																9.97774	0.912613	0.974517	0.864938	0.967056	0.941256	0.96339	0.967339	0.89874	0.98022	0.945412	0.959948	0.96764	0.91188	0.913787	0.958056	0.916814	0.899189	0.921073	0.952994	0.9809	0.920609	0.956381	0.967124	0.911051	0.892579	0.933841	0.956239	0.975106	0.966547	0.900931	0.948106	0.973572	0.946699
																10.4777	0.926743	0.982387	0.872997	0.974087	0.949691	0.973284	0.975117	0.898967	0.979206	0.954398	0.963808	0.963845	0.916332	0.930564	0.964114	0.914957	0.899199	0.917918	0.96583	0.984305	0.922104	0.972105	0.966746	0.916336	0.897631	0.949958	0.964939	0.980326	0.965418	0.914634	0.953653	0.973004	0.960829
																10.9777	0.924783	0.977826	0.866927	0.969979	0.947016	0.968466	0.975344	0.893813	0.977355	0.954726	0.959832	0.952759	0.910078	0.925914	0.965124	0.905197	0.904701	0.921102	0.956604	0.983159	0.921989	0.962875	0.961526	0.91225	0.891387	0.946886	0.962165	0.97899	0.959323	0.91523	0.950531	0.969141	0.955274
																11.4777	0.929672	0.974637	0.878929	0.965057	0.95391	0.967096	0.974869	0.906096	0.975818	0.96478	0.964025	0.965211	0.915024	0.922563	0.959627	0.910173	0.912828	0.917591	0.959391	0.98391	0.915688	0.960407	0.966707	0.923565	0.891671	0.947942	0.959679	0.97232	0.964916	0.917716	0.957781	0.971517	0.959586
																11.9777	0.931114	0.97565	0.883345	0.966454	0.957467	0.965903	0.970493	0.908957	0.972168	0.965742	0.961489	0.962757	0.916463	0.927775	0.961808	0.911479	0.912028	0.920214	0.96093	0.982216	0.915597	0.962183	0.958971	0.923974	0.894068	0.953817	0.961618	0.97288	0.963602	0.922085	0.960141	0.968419	0.963619
																12.4777	0.929898	0.972796	0.882881	0.960535	0.953268	0.957894	0.969527	0.901395	0.965324	0.965937	0.952975	0.953707	0.904795	0.92805	0.950837	0.905146	0.90092	0.903713	0.958146	0.974855	0.905182	0.965486	0.952221	0.912666	0.891678	0.955162	0.953178	0.965039	0.961688	0.922026	0.952913	0.958487	0.9628
																12.9777	0.933001	0.972677	0.883062	0.965212	0.954838	0.959158	0.974451	0.90332	0.964108	0.964086	0.958381	0.950215	0.908814	0.92928	0.95526	0.901661	0.90558	0.912281	0.960498	0.973843	0.906957	0.967495	0.949939	0.916341	0.889479	0.954118	0.9601	0.970961	0.962918	0.92104	0.958759	0.960167	0.964656
																13.4777	0.933141	0.965188	0.891776	0.963768	0.950466	0.957313	0.964279	0.907318	0.95838	0.962526	0.950135	0.948169	0.910252	0.930151	0.949722	0.899678	0.903354	0.907456	0.94889	0.973546	0.902961	0.956426	0.943693	0.916899	0.893587	0.946472	0.948783	0.956215	0.959676	0.925149	0.952744	0.954502	0.955515
																13.9777	0.920732	0.950647	0.890138	0.944491	0.94274	0.936495	0.959969	0.892969	0.948034	0.958219	0.945122	0.939347	0.884265	0.913141	0.934984	0.891539	0.902709	0.898269	0.936786	0.960261	0.889077	0.945537	0.934383	0.89871	0.891397	0.945032	0.936136	0.95243	0.947662	0.914926	0.952288	0.939576	0.947075
																14.4777	0.935746	0.95524	0.900629	0.956608	0.945092	0.947408	0.963273	0.89874	0.951693	0.958536	0.937512	0.931629	0.892308	0.926979	0.93655	0.885891	0.905394	0.891056	0.936746	0.965041	0.896201	0.94384	0.934601	0.905545	0.902574	0.937961	0.942227	0.946905	0.951411	0.932685	0.943963	0.940671	0.953069
																14.9777	0.926332	0.945037	0.89269	0.956599	0.938439	0.942164	0.961981	0.897613	0.940347	0.954009	0.932155	0.922882	0.888694	0.913996	0.933349	0.877354	0.894107	0.886022	0.929649	0.959321	0.892143	0.943439	0.925632	0.897615	0.889625	0.932345	0.943051	0.935871	0.943408	0.919896	0.935684	0.934123	0.946142
																15.4777	0.90659	0.935036	0.881068	0.932234	0.922983	0.918803	0.944612	0.88077	0.924309	0.938305	0.918238	0.915366	0.87341	0.896278	0.909868	0.867854	0.88516	0.874477	0.920548	0.942143	0.86842	0.927445	0.907062	0.886159	0.879319	0.923309	0.917082	0.923718	0.930305	0.901984	0.928545	0.918038	0.929464
																15.9777	0.9174	0.935484	0.889657	0.945932	0.926608	0.929859	0.944698	0.882367	0.92413	0.93978	0.917201	0.902692	0.875452	0.906775	0.913369	0.856863	0.881162	0.86701	0.910243	0.947203	0.874566	0.92912	0.90551	0.889538	0.881245	0.917442	0.921648	0.913716	0.929155	0.911767	0.917897	0.921008	0.930135
																16.4777	0.909809	0.922831	0.886526	0.937596	0.920377	0.918005	0.939884	0.883974	0.915602	0.937272	0.90914	0.898744	0.864343	0.890715	0.9084	0.855598	0.875832	0.854326	0.900683	0.94241	0.865571	0.913403	0.895935	0.879086	0.874123	0.912379	0.911869	0.908294	0.927135	0.902686	0.918923	0.91081	0.928312
																16.9777	0.90813	0.916374	0.882821	0.928424	0.908081	0.910359	0.933424	0.870967	0.907961	0.924137	0.896573	0.884184	0.857742	0.891568	0.896781	0.844368	0.863236	0.848663	0.89335	0.930235	0.857826	0.910818	0.884069	0.868185	0.871915	0.900242	0.906292	0.895562	0.914345	0.901849	0.905547	0.902402	0.916486
																17.4777	0.896964	0.903465	0.874372	0.934929	0.906036	0.906902	0.938018	0.867268	0.906176	0.925412	0.897965	0.872145	0.846221	0.87995	0.89582	0.836646	0.862476	0.838483	0.891015	0.929066	0.853171	0.900071	0.881888	0.862086	0.862713	0.898593	0.903669	0.889907	0.912909	0.892814	0.90469	0.896424	0.918209
																17.9777	0.888325	0.893395	0.867779	0.917783	0.893062	0.896159	0.925617	0.855557	0.893436	0.911328	0.884979	0.860573	0.83334	0.874731	0.880092	0.82405	0.847707	0.82484	0.875359	0.917649	0.838802	0.888719	0.860831	0.846012	0.859689	0.886268	0.886789	0.87372	0.900528	0.882468	0.889498	0.881498	0.901497
																18.4777	0.875862	0.88548	0.861057	0.909297	0.886253	0.88733	0.917336	0.852254	0.884594	0.902853	0.873226	0.847966	0.827724	0.859625	0.869961	0.817965	0.842734	0.818529	0.864514	0.911904	0.831951	0.876803	0.851568	0.840913	0.848406	0.877646	0.875442	0.863787	0.891024	0.870846	0.882113	0.872489	0.89759
																18.9777	0.868766	0.877009	0.857769	0.903361	0.879593	0.883307	0.913198	0.847886	0.874104	0.89793	0.864889	0.840176	0.82368	0.854371	0.863021	0.809206	0.832974	0.808787	0.860576	0.902652	0.821674	0.874968	0.841896	0.837417	0.842267	0.869276	0.876308	0.851794	0.884193	0.865114	0.873338	0.865082	0.891036
																19.4777	0.865541	0.863744	0.858011	0.88778	0.869418	0.874461	0.902896	0.838149	0.863898	0.886244	0.852905	0.827641	0.813533	0.852311	0.847638	0.795963	0.82545	0.796008	0.850438	0.89328	0.812344	0.865372	0.830895	0.831906	0.840559	0.856035	0.862108	0.833247	0.871092	0.862264	0.861406	0.851294	0.881027
																19.9777	0.848365	0.849417	0.844211	0.879317	0.858304	0.86149	0.895425	0.831221	0.850471	0.874485	0.843789	0.812128	0.799488	0.8309	0.839485	0.79159	0.815405	0.785773	0.840209	0.883109	0.801319	0.852725	0.820132	0.818545	0.824298	0.85225	0.849615	0.826707	0.859584	0.845173	0.854824	0.842557	0.876307
																20.4777	0.837667	0.839504	0.839922	0.869516	0.852029	0.853882	0.888111	0.823589	0.842971	0.867549	0.837989	0.799793	0.787118	0.824506	0.830259	0.779244	0.805918	0.776096	0.825325	0.8756	0.791637	0.839373	0.806275	0.805767	0.821865	0.843163	0.838898	0.811085	0.849842	0.837271	0.843749	0.834441	0.864047
																20.9777	0.833816	0.826795	0.833651	0.86221	0.83787	0.846121	0.87872	0.811562	0.830508	0.85722	0.828581	0.786004	0.780054	0.820876	0.814592	0.763826	0.793663	0.763661	0.816779	0.86291	0.777804	0.835657	0.796187	0.799421	0.813078	0.83029	0.832595	0.794077	0.840049	0.830563	0.829627	0.819378	0.84861
																21.4777	0.824543	0.818648	0.855737	0.851166	0.830655	0.843861	0.870094	0.838938	0.822772	0.846611	0.815765	0.777752	0.806169	0.810206	0.81032	0.785098	0.81758	0.778338	0.812435	0.85435	0.797529	0.822241	0.787698	0.826608	0.832205	0.818354	0.822842	0.787652	0.833654	0.82073	0.826145	0.812667	0.844462
																21.9777	0.805716	0.801658	0.828021	0.836365	0.819515	0.827842	0.861973	0.811149	0.808592	0.83392	0.805251	0.76144	0.775584	0.796098	0.795467	0.759326	0.792212	0.755031	0.801897	0.842079	0.769052	0.811949	0.774344	0.7991	0.802964	0.81046	0.811447	0.773385	0.821348	0.805951	0.813237	0.799704	0.834006
																22.4777	0.793947	0.792611	0.800937	0.826104	0.807874	0.820809	0.853249	0.791716	0.801409	0.823105	0.792071	0.74815	0.755491	0.781366	0.787603	0.739266	0.767326	0.732061	0.789739	0.832202	0.747243	0.797675	0.760226	0.773304	0.778142	0.798459	0.800013	0.762441	0.810952	0.793488	0.801602	0.792095	0.825099
																22.9777	0.782804	0.779063	0.797423	0.811443	0.798496	0.808993	0.838799	0.787378	0.786756	0.812751	0.780805	0.741504	0.750111	0.770956	0.771126	0.72788	0.759768	0.719077	0.781524	0.819034	0.735638	0.786991	0.750268	0.77151	0.769708	0.784161	0.787069	0.745939	0.802887	0.781791	0.794583	0.777659	0.809399
																23.4777	0.773981	0.769355	0.79182	0.80324	0.790366	0.800381	0.829941	0.781397	0.776664	0.802254	0.776079	0.731519	0.739077	0.761027	0.765178	0.721662	0.747728	0.710778	0.77245	0.811381	0.726213	0.778958	0.737114	0.760141	0.75965	0.782234	0.781858	0.738386	0.793609	0.773516	0.786613	0.770343	0.804615
																23.9777	0.767114	0.752725	0.783828	0.790498	0.779012	0.791355	0.825775	0.774238	0.764902	0.793821	0.766244	0.721223	0.726535	0.749776	0.756408	0.711049	0.740339	0.699079	0.766719	0.80393	0.719253	0.770661	0.730509	0.750659	0.754399	0.773847	0.780797	0.721496	0.780426	0.765796	0.78037	0.75495	0.800223
																24.4777	0.746477	0.741413	0.771763	0.776266	0.766656	0.775835	0.812604	0.765774	0.75254	0.778427	0.752847	0.708751	0.720184	0.733777	0.740942	0.702044	0.730137	0.693097	0.75612	0.787217	0.70691	0.760277	0.715338	0.744501	0.738559	0.760801	0.766091	0.712002	0.769846	0.749582	0.765215	0.747996	0.78419
																24.9777	0.740149	0.725423	0.763409	0.760483	0.753713	0.764999	0.801407	0.755131	0.737346	0.764053	0.735155	0.693869	0.708967	0.725708	0.734055	0.687381	0.713767	0.683835	0.740753	0.779931	0.695867	0.747423	0.70007	0.729136	0.731936	0.748058	0.757522	0.694882	0.752478	0.740358	0.749013	0.733947	0.772699
																25.4777	0.733431	0.716713	0.762374	0.755099	0.748646	0.762055	0.798308	0.750289	0.731792	0.762303	0.73486	0.688781	0.699098	0.714968	0.721982	0.680418	0.71476	0.669816	0.735736	0.769453	0.689251	0.737475	0.696438	0.727677	0.728918	0.741236	0.753242	0.686992	0.751021	0.734307	0.748224	0.725695	0.764015
																25.9777	0.724473	0.701404	0.750771	0.746017	0.736326	0.751856	0.784585	0.742421	0.717918	0.749437	0.723963	0.674027	0.690107	0.701143	0.714126	0.670768	0.699528	0.659461	0.717506	0.760264	0.682114	0.728041	0.683693	0.714106	0.714943	0.73344	0.745879	0.675275	0.735336	0.724596	0.733175	0.716593	0.750448
																26.4777	0.716042	0.694553	0.745983	0.730425	0.726966	0.743553	0.773064	0.732891	0.706675	0.734721	0.708524	0.661669	0.684071	0.697868	0.708684	0.663162	0.687331	0.652728	0.717446	0.751727	0.670974	0.72061	0.670896	0.708523	0.706155	0.724469	0.734685	0.665711	0.72405	0.715979	0.724701	0.704928	0.748885
																26.9777	0.707015	0.681588	0.738653	0.720808	0.718866	0.73649	0.766616	0.726997	0.697273	0.729442	0.70214	0.655897	0.676053	0.687124	0.699895	0.655663	0.681679	0.64103	0.714081	0.741818	0.661689	0.710552	0.664684	0.703758	0.698023	0.71814	0.733658	0.655164	0.715777	0.707426	0.721411	0.694287	0.740347
																27.4777	0.688584	0.667091	0.721298	0.711063	0.706186	0.720519	0.74817	0.721375	0.680511	0.711422	0.688786	0.645219	0.671033	0.66608	0.687334	0.646124	0.666893	0.633172	0.693036	0.730775	0.654324	0.697182	0.648399	0.691299	0.677863	0.705285	0.721358	0.640211	0.703304	0.687096	0.704326	0.683486	0.721363
																27.9777	0.676392	0.653201	0.711358	0.698604	0.694182	0.708232	0.739108	0.710697	0.671306	0.701227	0.682231	0.63346	0.656092	0.653794	0.678593	0.639204	0.658415	0.622639	0.686781	0.718106	0.642203	0.683713	0.639041	0.682153	0.666289	0.697601	0.70707	0.635836	0.694598	0.676412	0.69984	0.674408	0.712275
																28.4777	0.671119	0.64376	0.70926	0.686796	0.686324	0.703589	0.733142	0.703082	0.663441	0.693481	0.672733	0.624836	0.646966	0.648182	0.671425	0.630574	0.654047	0.612147	0.684291	0.709202	0.636852	0.678902	0.634205	0.677114	0.661472	0.691477	0.707968	0.627987	0.68604	0.674803	0.692008	0.663954	0.711207
																28.9777	0.661093	0.634332	0.701345	0.672079	0.676122	0.697981	0.723899	0.700602	0.651596	0.685543	0.662216	0.619689	0.6482	0.637872	0.665081	0.626471	0.644565	0.603721	0.675733	0.698128	0.629361	0.67072	0.622406	0.672605	0.654313	0.680932	0.704094	0.610505	0.675307	0.662486	0.684523	0.654188	0.697392
																29.4777	0.66197	0.621549	0.698629	0.65999	0.663919	0.681138	0.710823	0.683569	0.640678	0.671277	0.64984	0.605487	0.630984	0.632229	0.652274	0.610738	0.633436	0.591738	0.661507	0.686112	0.615818	0.655368	0.614188	0.656162	0.649516	0.669984	0.691895	0.604019	0.66193	0.663461	0.67254	0.64143	0.685788
																29.9777	0.642056	0.605981	0.682662	0.652645	0.656081	0.671787	0.698265	0.680355	0.628326	0.661925	0.64394	0.601894	0.625035	0.611277	0.642673	0.602107	0.624954	0.581228	0.650579	0.678408	0.610109	0.646949	0.605844	0.648623	0.633185	0.665405	0.689823	0.587447	0.65038	0.644598	0.660981	0.632509	0.673896
																30.4777	0.631495	0.601003	0.673831	0.640507	0.644197	0.66185	0.683969	0.666807	0.617242	0.647353	0.630329	0.588417	0.614995	0.603569	0.632999	0.59191	0.611537	0.571167	0.638331	0.666507	0.599143	0.637522	0.588907	0.637429	0.62271	0.656533	0.67738	0.582567	0.640878	0.63376	0.647144	0.622426	0.661361
																30.9777	0.625125	0.587825	0.665729	0.630911	0.633782	0.654858	0.672993	0.665982	0.60492	0.636746	0.62	0.578962	0.614323	0.593306	0.626837	0.586496	0.604671	0.567715	0.629757	0.658551	0.593762	0.622445	0.579101	0.633436	0.613515	0.644282	0.668251	0.570493	0.630218	0.625023	0.638258	0.615563	0.650939
																31.4777	0.606538	0.573993	0.648301	0.622141	0.625953	0.64141	0.661438	0.654919	0.592581	0.626879	0.610968	0.569003	0.602294	0.572058	0.617412	0.576804	0.593805	0.556262	0.614091	0.649642	0.58574	0.613554	0.57069	0.619417	0.594536	0.63821	0.6607	0.560679	0.618736	0.604058	0.628522	0.603747	0.639495
																31.9777	0.603185	0.567482	0.647531	0.607423	0.618447	0.634837	0.653579	0.647478	0.585121	0.62085	0.602123	0.561786	0.591738	0.564337	0.609154	0.569884	0.589546	0.543907	0.605933	0.641736	0.578796	0.605657	0.564798	0.612191	0.588601	0.63226	0.656221	0.552877	0.610963	0.603085	0.6225	0.593175	0.636403
																32.4777	0.586246	0.55243	0.629257	0.601166	0.605814	0.618692	0.635393	0.637652	0.569534	0.604442	0.591398	0.551412	0.585746	0.543287	0.600456	0.560448	0.57819	0.537784	0.590509	0.629675	0.570093	0.589335	0.549538	0.601877	0.571356	0.623483	0.645824	0.54198	0.595037	0.583431	0.609907	0.583465	0.619427
																32.9777	0.586711	0.540483	0.6355	0.588618	0.596245	0.611632	0.633031	0.630498	0.563309	0.598198	0.586935	0.543065	0.573718	0.544764	0.590336	0.554776	0.579311	0.531376	0.586896	0.620469	0.564408	0.580523	0.550439	0.595725	0.577446	0.615876	0.639688	0.535303	0.587679	0.590009	0.6057	0.573873	0.613925
																33.4777	0.581374	0.537188	0.631174	0.58166	0.593128	0.606665	0.625491	0.630747	0.553384	0.591787	0.578873	0.542733	0.574837	0.53786	0.587565	0.558167	0.568503	0.5276	0.591241	0.613882	0.559723	0.57969	0.540689	0.596905	0.568653	0.615433	0.64118	0.5316	0.584083	0.582744	0.604364	0.567823	0.61669
																33.9777	0.576838	0.525909	0.625611	0.574091	0.581495	0.592795	0.609341	0.618482	0.540483	0.577391	0.570384	0.52714	0.564655	0.531183	0.578463	0.545007	0.558917	0.518485	0.570201	0.603459	0.553901	0.570191	0.528876	0.582651	0.56023	0.608232	0.628641	0.52276	0.568838	0.576883	0.587683	0.558587	0.6026
																34.4777	0.57117	0.51866	0.619216	0.564718	0.573564	0.587382	0.611163	0.610547	0.532049	0.573065	0.56266	0.523191	0.560162	0.524212	0.571593	0.540869	0.555788	0.514552	0.576055	0.595172	0.545688	0.569367	0.529869	0.580131	0.556058	0.602135	0.630496	0.518281	0.562577	0.568569	0.585196	0.548776	0.601954
																34.9777	0.56984	0.506984	0.619389	0.555625	0.566017	0.581699	0.594394	0.605784	0.524386	0.564215	0.553738	0.516441	0.554695	0.522642	0.562887	0.534928	0.550044	0.504374	0.562233	0.586873	0.54103	0.552161	0.521882	0.574597	0.554553	0.591714	0.618738	0.505446	0.555511	0.571185	0.577822	0.539418	0.5899
																35.4777	0.557883	0.493041	0.607524	0.548022	0.556227	0.569646	0.589056	0.603181	0.514623	0.553832	0.547595	0.507892	0.547551	0.501878	0.56198	0.533692	0.544228	0.502723	0.552046	0.580023	0.539291	0.544189	0.512568	0.561537	0.542664	0.590353	0.616308	0.500302	0.543476	0.557995	0.570085	0.533874	0.586494
																35.9777	0.550279	0.488879	0.596154	0.548367	0.55403	0.575126	0.587114	0.598708	0.509383	0.554605	0.54425	0.502827	0.543317	0.491741	0.559807	0.526151	0.54204	0.493287	0.550173	0.577254	0.534867	0.535138	0.514105	0.560919	0.529814	0.582911	0.615518	0.49468	0.542013	0.549046	0.568892	0.526652	0.582663
																36.4777	0.54063	0.472306	0.587803	0.536923	0.539561	0.550988	0.568752	0.584785	0.492426	0.537987	0.528161	0.49531	0.531784	0.47931	0.546715	0.515961	0.525857	0.486241	0.532801	0.565076	0.520506	0.52276	0.49783	0.541794	0.51945	0.575184	0.602126	0.485243	0.526711	0.537732	0.554895	0.515407	0.568531
																36.9777	0.527063	0.466552	0.577824	0.523275	0.533922	0.545715	0.569772	0.579291	0.485976	0.535621	0.523619	0.491546	0.523917	0.464448	0.535987	0.514542	0.524982	0.4818	0.535322	0.555587	0.515294	0.51841	0.496294	0.541287	0.511784	0.569905	0.599754	0.479253	0.52105	0.524501	0.552355	0.507987	0.565646
																37.4777	0.524097	0.462512	0.576864	0.521544	0.52706	0.544311	0.558559	0.576355	0.480389	0.528004	0.518524	0.486211	0.526606	0.472735	0.532874	0.512601	0.521366	0.479025	0.534774	0.550627	0.509222	0.512945	0.490421	0.542486	0.510412	0.563112	0.591915	0.474201	0.517354	0.522214	0.547434	0.503271	0.558998
																37.9777	0.518465	0.455009	0.573121	0.51333	0.521594	0.537764	0.55194	0.572326	0.470751	0.519961	0.513188	0.479622	0.520424	0.461939	0.525493	0.507657	0.517701	0.47454	0.525696	0.544558	0.508578	0.507579	0.482525	0.536345	0.50502	0.559734	0.585173	0.464212	0.508329	0.518512	0.540275	0.495701	0.554608
																38.4777	0.520332	0.443843	0.573653	0.508807	0.515277	0.527486	0.53889	0.567563	0.463748	0.513191	0.504836	0.475243	0.513211	0.454997	0.523882	0.505415	0.511177	0.465819	0.507232	0.53829	0.505138	0.493102	0.476261	0.524835	0.502347	0.554851	0.578539	0.460878	0.501235	0.518446	0.534534	0.490852	0.545839
																38.9777	0.506335	0.442177	0.554977	0.504495	0.50673	0.52717	0.536537	0.558214	0.455921	0.506313	0.498823	0.466969	0.511456	0.443518	0.517467	0.496967	0.505271	0.459149	0.511584	0.528866	0.498338	0.49231	0.47247	0.524378	0.486717	0.545868	0.578913	0.452766	0.491837	0.503082	0.525476	0.48568	0.539133
																39.4777	0.504859	0.433944	0.551079	0.4972	0.501015	0.521611	0.531616	0.550754	0.449478	0.503395	0.4956	0.463351	0.504296	0.44027	0.513134	0.491961	0.499982	0.45318	0.509385	0.52406	0.492651	0.486953	0.471681	0.517781	0.4803	0.542842	0.57618	0.448817	0.486544	0.499475	0.526207	0.47717	0.535527
																39.9777	0.498841	0.429788	0.547481	0.487432	0.493417	0.514612	0.519715	0.545984	0.44178	0.496392	0.486391	0.458219	0.499834	0.437795	0.50362	0.490367	0.492511	0.447555	0.500776	0.515322	0.48474	0.47749	0.461934	0.511853	0.478991	0.534302	0.561448	0.441741	0.481183	0.49465	0.519285	0.470085	0.522999
																40.4777	0.484389	0.412863	0.528275	0.490407	0.48807	0.506246	0.517587	0.53967	0.436851	0.488864	0.480638	0.451544	0.491113	0.413548	0.500461	0.48154	0.486012	0.443177	0.483879	0.509758	0.480996	0.466519	0.456083	0.495931	0.46013	0.526912	0.561991	0.433689	0.474404	0.476825	0.506218	0.468386	0.517348
																40.9777	0.48886	0.415624	0.534823	0.482476	0.4818	0.508905	0.5129	0.536687	0.431381	0.484969	0.478837	0.448853	0.495706	0.419648	0.49813	0.48403	0.489919	0.442289	0.493171	0.505933	0.48063	0.468841	0.455869	0.504595	0.464534	0.528916	0.559739	0.435297	0.469861	0.48234	0.511877	0.460677	0.519467
																41.4777	0.473161	0.403746	0.520467	0.476728	0.474115	0.499466	0.503786	0.52853	0.423194	0.476862	0.472238	0.441095	0.483933	0.405539	0.48806	0.47578	0.481451	0.435434	0.47955	0.498154	0.473206	0.456627	0.446589	0.492236	0.453054	0.520084	0.548966	0.423815	0.460536	0.470216	0.499105	0.455367	0.506763
																41.9777	0.464513	0.396984	0.509865	0.473121	0.469941	0.491575	0.501107	0.523535	0.417512	0.471514	0.466144	0.433521	0.476813	0.392046	0.483513	0.468137	0.477925	0.430051	0.467884	0.493506	0.470261	0.450716	0.443248	0.482972	0.44089	0.513248	0.545347	0.418588	0.455455	0.461455	0.492432	0.449772	0.501851
																40 cells
																Time (min)	Data mean
																	Replicate 1	Replicate 2	Replicate 3	Replicate 4	Replicate 5	Replicate 6	Replicate 7	Replicate 8	Replicate 9	Replicate 10	Replicate 11	Replicate 12	Replicate 13	Replicate 14	Replicate 15	Replicate 16	Replicate 17	Replicate 18	Replicate 19	Replicate 20	Replicate 21	Replicate 22	Replicate 23	Replicate 24	Replicate 25	Replicate 26	Replicate 27	Replicate 28	Replicate 29	Replicate 30	Replicate 31	Replicate 32	Replicate 33
																0	0.0442972	0.0427231	0.04877	0.0417801	0.0510913	0.0446714	0.0611465	0.053954	0.0596501	0.0569535	0.0437007	0.0448976	0.0523571	0.0403961	0.05538	0.0448122	0.0594337	0.0575977	0.0386459	0.0443376	0.052408	0.0567461	0.0558867	0.0546607	0.0552421	0.051765	0.0446885	0.0451854	0.0565185	0.0563666	0.0406401	0.0392027	0.0400427
																0.477318	0.0546972	0.0488534	0.0602231	0.0522803	0.0630242	0.0500073	0.0602615	0.0601926	0.0592669	0.0576391	0.0494928	0.0565823	0.0581624	0.0460302	0.0546723	0.0597851	0.0655138	0.0642763	0.0438353	0.0560026	0.0526969	0.0551884	0.0545347	0.0530856	0.0565929	0.0527243	0.0509388	0.0559258	0.062909	0.0634871	0.0479645	0.0441732	0.0504479
																0.977318	0.0543219	0.0533687	0.0622166	0.0535717	0.064373	0.0556205	0.0694498	0.0645744	0.0659558	0.0664382	0.0533871	0.0565092	0.0647385	0.0503854	0.0653088	0.0592337	0.0717838	0.0689692	0.0493792	0.0567539	0.0641969	0.0667851	0.0645877	0.0618005	0.0651465	0.0626018	0.0576614	0.0567388	0.0694733	0.0690707	0.0518287	0.0489223	0.0523153
																1.47732	0.061507	0.0654713	0.070895	0.0611576	0.0769156	0.0688896	0.081867	0.0684392	0.0765693	0.0780557	0.0619855	0.0608354	0.0746658	0.0628684	0.0794758	0.0671751	0.0847919	0.072519	0.0612891	0.0630874	0.078739	0.0814353	0.0782064	0.0753639	0.0752209	0.0797587	0.0747065	0.0664544	0.0790832	0.0805418	0.0643842	0.0568683	0.0645928
																1.97732	0.0917751	0.0941699	0.0975917	0.091372	0.108601	0.101959	0.11185	0.0888709	0.107114	0.107461	0.0826108	0.0762431	0.109359	0.0912552	0.116762	0.0856907	0.120734	0.0896578	0.0921932	0.0852097	0.125174	0.124333	0.111612	0.109736	0.102145	0.127128	0.108389	0.0944848	0.113095	0.11386	0.0913408	0.0792807	0.0926875
																2.47732	0.162593	0.164007	0.151824	0.166042	0.164469	0.159945	0.181293	0.145431	0.171764	0.174186	0.137681	0.126032	0.181849	0.147296	0.186614	0.146435	0.188128	0.142047	0.155162	0.147631	0.208367	0.200109	0.176106	0.171664	0.164703	0.215515	0.173148	0.150401	0.179279	0.174541	0.156452	0.133498	0.147485
																2.97732	0.26919	0.275739	0.245777	0.283216	0.252342	0.25567	0.295143	0.235207	0.272419	0.283428	0.233792	0.227356	0.297804	0.250577	0.293403	0.25893	0.281839	0.235182	0.261173	0.249252	0.318834	0.305305	0.278102	0.267972	0.269118	0.333954	0.276534	0.234867	0.275937	0.266215	0.269019	0.226597	0.234052
																3.47732	0.394801	0.408068	0.366063	0.415116	0.361081	0.381968	0.425435	0.337977	0.384088	0.409703	0.357461	0.361171	0.434245	0.379001	0.415624	0.390472	0.378582	0.347782	0.393772	0.375387	0.435592	0.424116	0.400613	0.379165	0.391022	0.455101	0.40159	0.33882	0.382108	0.374289	0.403832	0.348532	0.339284
																3.97735	0.510337	0.525769	0.482658	0.532805	0.476655	0.514623	0.549063	0.444574	0.492906	0.542973	0.478299	0.489739	0.559695	0.496864	0.537816	0.511296	0.482729	0.468542	0.514232	0.49582	0.548274	0.543505	0.522314	0.497114	0.514049	0.572062	0.526875	0.447784	0.488037	0.49424	0.532531	0.475928	0.452435
																4.47735	0.610335	0.620665	0.585164	0.628995	0.578843	0.629712	0.641538	0.548033	0.589256	0.655967	0.584946	0.591775	0.660505	0.596497	0.642149	0.614693	0.576383	0.572091	0.619634	0.594731	0.645582	0.646953	0.628103	0.605722	0.621862	0.679164	0.637816	0.554091	0.585032	0.596091	0.635349	0.593772	0.555392
																4.97774	0.697861	0.691099	0.67133	0.707741	0.662164	0.723956	0.717578	0.641474	0.677148	0.740971	0.673416	0.671565	0.735641	0.681028	0.723191	0.694381	0.661627	0.6533	0.70354	0.678313	0.724259	0.733176	0.718936	0.700813	0.710331	0.760541	0.723396	0.646408	0.665685	0.679951	0.714634	0.689597	0.64442
																5.47774	0.764285	0.750625	0.735591	0.766221	0.735004	0.791927	0.773656	0.715213	0.742314	0.807794	0.747579	0.734554	0.784458	0.74646	0.780437	0.762431	0.733137	0.720236	0.771023	0.746018	0.784248	0.793412	0.78189	0.773921	0.779893	0.82372	0.797128	0.721867	0.729757	0.743993	0.78097	0.76522	0.727218
																5.97774	0.815477	0.793047	0.782402	0.804726	0.785696	0.839604	0.814242	0.7699	0.792842	0.850124	0.800403	0.779002	0.818454	0.792422	0.817311	0.804657	0.782991	0.766347	0.816032	0.795603	0.828709	0.836462	0.826048	0.828072	0.828216	0.859979	0.842626	0.774695	0.779507	0.78902	0.821849	0.812179	0.786114
																6.47774	0.853583	0.830003	0.816275	0.835331	0.830562	0.872485	0.85273	0.80741	0.836169	0.881621	0.844175	0.819594	0.840993	0.830819	0.84779	0.841303	0.827928	0.807255	0.85116	0.835985	0.861232	0.867224	0.862476	0.871936	0.864261	0.890262	0.877533	0.818312	0.815612	0.827538	0.862783	0.847511	0.835291
																6.97774	0.885863	0.86384	0.853845	0.865477	0.866211	0.90207	0.881133	0.844552	0.873313	0.90518	0.883183	0.853319	0.865508	0.86634	0.871686	0.872874	0.857107	0.840123	0.883488	0.867292	0.887679	0.894542	0.887469	0.89972	0.894476	0.908819	0.905175	0.855488	0.847627	0.855107	0.889681	0.880785	0.87078
																7.47774	0.906212	0.885999	0.871927	0.885033	0.890756	0.919971	0.898738	0.859739	0.893288	0.918731	0.910074	0.878558	0.874683	0.88789	0.884106	0.894062	0.876245	0.860626	0.903653	0.889054	0.903043	0.909597	0.901728	0.916065	0.909031	0.920704	0.926654	0.878112	0.861049	0.872321	0.914096	0.902421	0.897202
																7.97774	0.92112	0.903229	0.888374	0.900125	0.907977	0.933503	0.918726	0.881679	0.91422	0.931037	0.928745	0.895691	0.891807	0.908353	0.90574	0.908409	0.89716	0.878629	0.923674	0.909212	0.923861	0.928064	0.922137	0.932601	0.924884	0.935309	0.941613	0.896834	0.881982	0.891916	0.930584	0.919052	0.916902
																8.47774	0.929933	0.917471	0.896045	0.909448	0.919186	0.94128	0.922228	0.883622	0.917552	0.932801	0.939349	0.910064	0.890043	0.918313	0.909735	0.914321	0.900184	0.885795	0.931093	0.917919	0.924699	0.926544	0.922257	0.936167	0.923794	0.932405	0.946609	0.90506	0.882824	0.893814	0.943996	0.927336	0.927566
																8.97774	0.939732	0.929035	0.909125	0.920252	0.929295	0.952114	0.935023	0.901971	0.93288	0.940283	0.951489	0.920604	0.901251	0.933686	0.924486	0.922752	0.910257	0.898932	0.944592	0.92885	0.935244	0.937945	0.93496	0.945155	0.935338	0.938471	0.954233	0.917428	0.896519	0.903373	0.952081	0.942496	0.936393
																9.47774	0.941369	0.935615	0.917411	0.92794	0.933685	0.955393	0.936897	0.904566	0.936693	0.942506	0.955569	0.931046	0.904267	0.938501	0.929656	0.930514	0.915656	0.908522	0.946976	0.935261	0.936976	0.937885	0.934203	0.945826	0.936828	0.940217	0.958662	0.92157	0.898712	0.909146	0.959063	0.947389	0.941976
																9.97774	0.946055	0.947917	0.929171	0.932462	0.943665	0.959847	0.940385	0.912419	0.940515	0.948115	0.960335	0.938301	0.912344	0.948078	0.93327	0.939615	0.921095	0.918192	0.952723	0.940522	0.944588	0.94033	0.935521	0.948178	0.943113	0.943806	0.963367	0.933069	0.908978	0.919102	0.9653	0.9545	0.947312
																10.4777	0.951266	0.957991	0.935204	0.936566	0.946644	0.966628	0.946672	0.923814	0.951175	0.952273	0.969437	0.939684	0.919313	0.955721	0.946942	0.940308	0.926357	0.923488	0.963714	0.944028	0.950979	0.948373	0.946249	0.956439	0.949641	0.951446	0.96794	0.939563	0.91617	0.921024	0.967127	0.965471	0.951295
																10.9777	0.947293	0.957556	0.930661	0.933221	0.943115	0.96304	0.942478	0.917907	0.946347	0.947674	0.964838	0.939553	0.914426	0.953746	0.943829	0.936934	0.922549	0.9211	0.959627	0.942217	0.947571	0.943176	0.940412	0.952957	0.94283	0.946461	0.963544	0.937326	0.912492	0.919203	0.966254	0.9605	0.948589
																11.4777	0.946255	0.95668	0.938677	0.936965	0.944293	0.962024	0.944166	0.918554	0.945234	0.944313	0.96481	0.941397	0.914223	0.95438	0.937662	0.941158	0.922536	0.925654	0.956735	0.945961	0.945673	0.940095	0.937536	0.949705	0.945209	0.944133	0.962924	0.940718	0.91267	0.921297	0.968013	0.962954	0.945119
																11.9777	0.946697	0.960406	0.938501	0.936354	0.943891	0.96143	0.943327	0.923177	0.946731	0.94406	0.967539	0.94141	0.915861	0.955846	0.941495	0.939379	0.922239	0.927495	0.960296	0.945211	0.9465	0.940816	0.938064	0.946767	0.943026	0.944901	0.962392	0.941973	0.914052	0.922187	0.965411	0.965334	0.94639
																12.4777	0.936402	0.955143	0.935906	0.933069	0.938296	0.956583	0.937473	0.920934	0.947257	0.943076	0.963711	0.934793	0.912606	0.948553	0.944059	0.932928	0.915994	0.922472	0.954751	0.939259	0.942336	0.938344	0.935392	0.944475	0.940724	0.943432	0.957478	0.937658	0.910713	0.916041	0.956982	0.964716	0.935357
																12.9777	0.938668	0.959867	0.938095	0.933011	0.942767	0.957503	0.93746	0.920295	0.94991	0.94424	0.965598	0.937032	0.913147	0.953454	0.944877	0.935486	0.919509	0.924184	0.960905	0.938943	0.945114	0.940664	0.938736	0.9452	0.941037	0.945055	0.961098	0.943167	0.914968	0.919925	0.960815	0.967279	0.940818
																13.4777	0.935549	0.955346	0.935674	0.927902	0.938084	0.950192	0.937321	0.921938	0.94872	0.940015	0.959256	0.935857	0.913009	0.944382	0.942779	0.933873	0.919914	0.927533	0.954865	0.935953	0.939878	0.937108	0.936834	0.942844	0.938631	0.941909	0.954441	0.938131	0.913709	0.918695	0.954232	0.959549	0.934994
																13.9777	0.917431	0.94378	0.924199	0.918828	0.925059	0.938224	0.922063	0.910024	0.936951	0.931915	0.946999	0.923102	0.899836	0.935846	0.930396	0.922037	0.904311	0.914204	0.938339	0.926772	0.93193	0.925617	0.921117	0.928633	0.93178	0.930148	0.940381	0.927975	0.905912	0.907771	0.943261	0.953395	0.921075
																14.4777	0.924119	0.950193	0.929965	0.920282	0.933161	0.937956	0.933076	0.915993	0.944791	0.936267	0.952461	0.92767	0.903751	0.931856	0.937683	0.924626	0.911809	0.927795	0.939626	0.928962	0.929788	0.930737	0.929367	0.938487	0.93308	0.934036	0.943017	0.936095	0.909553	0.914369	0.942453	0.951896	0.924224
																14.9777	0.917243	0.946131	0.923536	0.910929	0.929133	0.928811	0.923127	0.907807	0.937187	0.925718	0.944455	0.918084	0.895285	0.926268	0.929732	0.919808	0.904264	0.919294	0.938206	0.924304	0.919471	0.921622	0.922867	0.933873	0.926744	0.925914	0.939887	0.932915	0.90551	0.904637	0.933968	0.944206	0.921751
																15.4777	0.896781	0.924155	0.909792	0.901198	0.913261	0.916419	0.90309	0.89339	0.920533	0.914974	0.928119	0.908887	0.882185	0.913558	0.917623	0.904008	0.887815	0.901348	0.919385	0.90929	0.908646	0.908206	0.905335	0.911333	0.91191	0.907495	0.923575	0.913587	0.889074	0.892592	0.921803	0.93569	0.903254
																15.9777	0.902837	0.931468	0.910034	0.898568	0.916971	0.913991	0.910061	0.900028	0.927984	0.914868	0.93125	0.90593	0.880628	0.909022	0.919595	0.905508	0.891371	0.911635	0.925351	0.908679	0.903987	0.907453	0.909608	0.919063	0.914922	0.910126	0.924673	0.918052	0.890775	0.891439	0.91912	0.934114	0.905071
																16.4777	0.893762	0.926101	0.902	0.888949	0.910789	0.900502	0.90071	0.890057	0.919997	0.905878	0.925388	0.898444	0.870662	0.897588	0.909077	0.899801	0.882475	0.904374	0.914218	0.903684	0.896125	0.898057	0.900863	0.910368	0.90642	0.903478	0.915518	0.916161	0.884775	0.884371	0.910837	0.924946	0.897002
																16.9777	0.883324	0.914905	0.893478	0.87864	0.904419	0.895608	0.892726	0.885635	0.914155	0.90266	0.915037	0.890229	0.865511	0.890788	0.906956	0.889733	0.877138	0.899036	0.908588	0.892469	0.890201	0.895904	0.897524	0.904788	0.900518	0.897288	0.910446	0.906532	0.880443	0.878758	0.898748	0.918563	0.889384
																17.4777	0.879508	0.917511	0.889335	0.872629	0.904934	0.887684	0.888629	0.878787	0.91177	0.894524	0.914397	0.885199	0.851368	0.88471	0.900564	0.887569	0.873224	0.895327	0.903469	0.891436	0.881054	0.885991	0.892728	0.902832	0.894359	0.892258	0.90536	0.909627	0.87516	0.872717	0.898222	0.912783	0.886641
																17.9777	0.86449	0.900387	0.87619	0.858091	0.893081	0.87512	0.875741	0.868435	0.903325	0.886659	0.898949	0.874216	0.843755	0.871652	0.892536	0.872457	0.860959	0.883853	0.888278	0.875663	0.872314	0.875653	0.881311	0.891506	0.883654	0.878062	0.889464	0.896305	0.864798	0.863595	0.881703	0.901019	0.871429
																18.4777	0.857913	0.892314	0.869086	0.849838	0.886485	0.864588	0.864148	0.860618	0.892842	0.874697	0.893222	0.865354	0.832325	0.86016	0.880694	0.863645	0.850273	0.876001	0.880292	0.869129	0.860594	0.863151	0.87067	0.880259	0.870405	0.867481	0.87982	0.891947	0.854637	0.854027	0.869689	0.891715	0.864142
																18.9777	0.851641	0.887377	0.86528	0.843106	0.881287	0.857598	0.856091	0.855535	0.88906	0.866477	0.885711	0.858849	0.825972	0.854693	0.874754	0.858722	0.844656	0.870572	0.874339	0.863452	0.851373	0.858552	0.865337	0.874745	0.865912	0.859573	0.874874	0.888146	0.850667	0.847807	0.860622	0.885098	0.857861
																19.4777	0.839725	0.872123	0.85284	0.831275	0.869633	0.846251	0.850351	0.84928	0.879846	0.855727	0.871808	0.84682	0.818836	0.843474	0.865316	0.846832	0.837489	0.862961	0.862676	0.851692	0.841112	0.849752	0.858837	0.867427	0.858738	0.847533	0.861797	0.875255	0.841979	0.838287	0.847069	0.873017	0.845271
																19.9777	0.827288	0.862348	0.840915	0.820687	0.861597	0.832433	0.833453	0.837693	0.86735	0.843433	0.863734	0.834425	0.802695	0.832917	0.853515	0.838204	0.824602	0.851155	0.85389	0.843693	0.828933	0.834227	0.845324	0.853349	0.846389	0.83795	0.852473	0.869458	0.830511	0.824899	0.836488	0.865816	0.836572
																20.4777	0.819178	0.85381	0.832314	0.80777	0.854823	0.822318	0.824049	0.829533	0.862394	0.836999	0.853615	0.823944	0.792444	0.821338	0.843652	0.826337	0.815299	0.843614	0.842685	0.831415	0.822137	0.824948	0.83584	0.846479	0.837217	0.828155	0.838772	0.863057	0.82447	0.818982	0.825286	0.854922	0.823495
																20.9777	0.806129	0.842977	0.823202	0.799926	0.842951	0.81221	0.814831	0.82138	0.854997	0.825759	0.840879	0.816494	0.784211	0.813088	0.837	0.818793	0.807666	0.83541	0.831782	0.820957	0.809313	0.81513	0.827512	0.83834	0.830681	0.817557	0.830231	0.850446	0.814366	0.809573	0.815748	0.843377	0.815054
																21.4777	0.814882	0.83493	0.831635	0.806206	0.851608	0.802855	0.807066	0.826944	0.848327	0.815004	0.835182	0.825101	0.788347	0.804423	0.827158	0.825411	0.815099	0.844654	0.824619	0.8285	0.799467	0.807921	0.822297	0.828914	0.819927	0.807881	0.822527	0.861612	0.819891	0.815294	0.806618	0.837483	0.821998
																21.9777	0.794246	0.822028	0.810805	0.78673	0.831202	0.789968	0.789678	0.806817	0.834526	0.800647	0.822853	0.804653	0.767367	0.793381	0.813207	0.804349	0.792953	0.82239	0.811301	0.808889	0.78619	0.793039	0.807905	0.81455	0.807247	0.793161	0.809373	0.841937	0.799788	0.794629	0.79288	0.825098	0.801231
																22.4777	0.779996	0.812305	0.79506	0.768977	0.816272	0.779725	0.777792	0.789531	0.825779	0.789889	0.813979	0.789367	0.750098	0.780809	0.803004	0.787247	0.776237	0.805834	0.802163	0.791436	0.776877	0.782903	0.797318	0.805145	0.79286	0.783626	0.798341	0.828175	0.78234	0.778526	0.780443	0.815303	0.783931
																22.9777	0.766133	0.797708	0.784399	0.763024	0.804115	0.765706	0.768221	0.778744	0.814646	0.777067	0.80204	0.780656	0.738958	0.770682	0.788847	0.7793	0.767601	0.795803	0.78753	0.781643	0.762027	0.769011	0.78581	0.791009	0.782957	0.767441	0.786909	0.81593	0.770288	0.768279	0.770613	0.803417	0.775161
																23.4777	0.758354	0.789893	0.775603	0.75048	0.797852	0.758715	0.756338	0.77414	0.806592	0.770183	0.79397	0.770482	0.731295	0.764058	0.781753	0.771081	0.75849	0.787909	0.782141	0.770664	0.756696	0.760125	0.776961	0.782965	0.774701	0.760362	0.777361	0.809997	0.76604	0.761114	0.760023	0.796194	0.766284
																23.9777	0.748136	0.780744	0.764673	0.739603	0.787983	0.747475	0.750325	0.764276	0.79779	0.758459	0.781981	0.760613	0.72058	0.754963	0.772485	0.762018	0.750485	0.778211	0.770159	0.763051	0.746717	0.752454	0.770424	0.776441	0.767522	0.749161	0.766684	0.804009	0.76085	0.7525	0.748877	0.783806	0.757159
																24.4777	0.73626	0.766135	0.755537	0.730575	0.778005	0.736498	0.731517	0.753163	0.783434	0.746423	0.771067	0.750433	0.708101	0.743515	0.759285	0.750463	0.738229	0.765813	0.759255	0.750615	0.733136	0.738283	0.754526	0.759234	0.75169	0.735428	0.756919	0.791297	0.74648	0.742239	0.738122	0.775163	0.746946
																24.9777	0.725599	0.752477	0.742318	0.71451	0.765648	0.723771	0.721404	0.742636	0.772977	0.73351	0.755524	0.737137	0.699637	0.730006	0.748082	0.736187	0.730269	0.75539	0.747215	0.738164	0.724778	0.729555	0.746732	0.752202	0.740505	0.724134	0.743134	0.781351	0.739825	0.731612	0.72078	0.758097	0.735533
																25.4777	0.716315	0.747019	0.738561	0.710646	0.762253	0.7157	0.716458	0.734522	0.767547	0.728092	0.749595	0.734007	0.688823	0.72548	0.739148	0.734455	0.723602	0.751984	0.735816	0.732087	0.713489	0.719571	0.738036	0.744666	0.737054	0.713358	0.73572	0.777335	0.733056	0.72683	0.717316	0.754111	0.728734
																25.9777	0.705604	0.735748	0.724984	0.697216	0.751594	0.703807	0.704568	0.727217	0.756806	0.719013	0.735249	0.718915	0.679037	0.713272	0.727938	0.726989	0.714588	0.740968	0.727315	0.721517	0.701716	0.706143	0.725778	0.735085	0.728956	0.703211	0.728352	0.765675	0.72493	0.715376	0.704789	0.742937	0.719996
																26.4777	0.700751	0.724509	0.715827	0.688557	0.740073	0.695371	0.694555	0.722412	0.749566	0.705316	0.730032	0.711485	0.672138	0.704206	0.721312	0.712889	0.706001	0.733136	0.722184	0.71113	0.695538	0.700807	0.721917	0.725169	0.71524	0.69468	0.715506	0.758149	0.716064	0.705932	0.690798	0.734082	0.710416
																26.9777	0.693481	0.718619	0.708605	0.681799	0.732329	0.687735	0.686943	0.71293	0.741303	0.695571	0.719612	0.70547	0.661543	0.69703	0.709777	0.708731	0.698212	0.72402	0.710947	0.703356	0.685572	0.693424	0.712948	0.717066	0.707415	0.684165	0.707406	0.752668	0.710755	0.698751	0.68338	0.724627	0.70091
																27.4777	0.679403	0.703031	0.693428	0.670159	0.720531	0.674504	0.669593	0.699374	0.721492	0.682219	0.70455	0.694255	0.649747	0.684883	0.694682	0.700065	0.685194	0.710523	0.699913	0.689914	0.669006	0.674781	0.69556	0.69943	0.69163	0.667207	0.697853	0.737725	0.695104	0.684861	0.671693	0.711143	0.694176
																27.9777	0.668691	0.693816	0.683066	0.659378	0.711227	0.663846	0.658133	0.689345	0.713634	0.672442	0.695804	0.683695	0.636664	0.674241	0.685214	0.690559	0.676743	0.700083	0.68922	0.680807	0.660052	0.664824	0.685669	0.687692	0.681118	0.659518	0.687884	0.72829	0.685973	0.677154	0.664293	0.703238	0.683796
																28.4777	0.664817	0.687361	0.678099	0.651316	0.70391	0.657567	0.651791	0.685078	0.708347	0.664089	0.690026	0.676143	0.630213	0.668333	0.678413	0.683267	0.669117	0.694529	0.681294	0.672804	0.653043	0.659416	0.680365	0.682497	0.674528	0.650922	0.677918	0.724214	0.682956	0.669599	0.65304	0.695377	0.674554
																28.9777	0.657299	0.675987	0.670772	0.642668	0.694738	0.647494	0.64417	0.67579	0.699581	0.653046	0.67614	0.669226	0.62427	0.659519	0.667772	0.675906	0.661279	0.685259	0.671344	0.665693	0.643504	0.651149	0.672626	0.674528	0.665799	0.636016	0.668377	0.71676	0.677673	0.662689	0.640953	0.682874	0.665993
																29.4777	0.643213	0.663445	0.655885	0.63134	0.679982	0.635148	0.636234	0.666839	0.688995	0.646521	0.665056	0.657211	0.613461	0.647903	0.658616	0.663986	0.651951	0.678516	0.658651	0.652634	0.635937	0.641468	0.66285	0.664772	0.658621	0.629554	0.6581	0.702012	0.666054	0.653369	0.63022	0.672975	0.654001
																29.9777	0.635907	0.655776	0.646583	0.622687	0.671372	0.62694	0.623197	0.655315	0.674984	0.633033	0.651697	0.647804	0.599938	0.639109	0.644075	0.658328	0.639078	0.665588	0.648113	0.644146	0.621569	0.626762	0.646619	0.651641	0.646868	0.612723	0.648316	0.692955	0.656785	0.640808	0.622414	0.662153	0.645152
																30.4777	0.62715	0.644059	0.637111	0.613503	0.66039	0.618444	0.608417	0.647285	0.665136	0.624954	0.643605	0.639825	0.591986	0.628805	0.635669	0.646147	0.627336	0.656229	0.639397	0.629691	0.6127	0.617139	0.63536	0.63874	0.63337	0.602718	0.636939	0.681087	0.645122	0.630028	0.609664	0.655547	0.633692
																30.9777	0.620024	0.633172	0.627087	0.603946	0.653775	0.606366	0.60198	0.639342	0.655623	0.614639	0.63274	0.630522	0.586157	0.61954	0.625132	0.640934	0.624642	0.648531	0.631536	0.62307	0.604415	0.606855	0.628505	0.631748	0.622832	0.594822	0.629219	0.674217	0.638526	0.625877	0.601636	0.641375	0.629065
																31.4777	0.609478	0.62366	0.614956	0.59538	0.641989	0.595515	0.586804	0.625135	0.639359	0.599829	0.621311	0.620213	0.568722	0.609338	0.60754	0.632833	0.609096	0.635457	0.621328	0.612822	0.588517	0.589456	0.611975	0.616081	0.610619	0.578855	0.619692	0.663882	0.624184	0.608333	0.590504	0.633632	0.61968
																31.9777	0.602999	0.615994	0.608149	0.587169	0.632404	0.588135	0.579925	0.619286	0.632309	0.59117	0.614542	0.612671	0.562515	0.601067	0.599152	0.624725	0.598095	0.628251	0.610889	0.604979	0.581729	0.584051	0.604323	0.609284	0.6032	0.570502	0.609207	0.657161	0.619294	0.598941	0.578924	0.624623	0.607917
																32.4777	0.591966	0.604111	0.594474	0.575626	0.623211	0.577256	0.564918	0.606666	0.613918	0.579022	0.599679	0.602185	0.54861	0.591054	0.583851	0.616371	0.587903	0.615196	0.601548	0.594052	0.568797	0.567576	0.588015	0.591691	0.588517	0.554971	0.599727	0.644248	0.606484	0.587738	0.570988	0.613016	0.600903
																32.9777	0.584093	0.595609	0.589371	0.567473	0.61582	0.570492	0.562673	0.603942	0.612634	0.576477	0.59071	0.595078	0.546259	0.584838	0.580906	0.610155	0.585886	0.614487	0.590715	0.586307	0.567307	0.566007	0.586093	0.591548	0.588052	0.552316	0.589856	0.639841	0.607776	0.587609	0.562806	0.605656	0.589658
																33.4777	0.581807	0.590188	0.585017	0.563498	0.611365	0.566914	0.557269	0.602567	0.605353	0.569876	0.586744	0.589837	0.545886	0.579112	0.579746	0.606232	0.582199	0.608297	0.589025	0.582354	0.563169	0.565302	0.583896	0.585663	0.579787	0.548059	0.587722	0.63666	0.605443	0.584523	0.55631	0.601397	0.588023
																33.9777	0.570865	0.580122	0.571118	0.553692	0.599459	0.554952	0.545924	0.596304	0.595457	0.562515	0.575639	0.578049	0.536902	0.569266	0.569767	0.596474	0.571899	0.599675	0.580756	0.569946	0.554618	0.553285	0.571913	0.575021	0.57181	0.541062	0.578007	0.623146	0.596205	0.573611	0.547197	0.591746	0.578343
																34.4777	0.565505	0.573682	0.570016	0.549982	0.594733	0.550521	0.540331	0.588426	0.591253	0.555067	0.569266	0.574327	0.531593	0.56574	0.564969	0.591198	0.567217	0.592625	0.573306	0.566438	0.550124	0.552761	0.569866	0.570999	0.567562	0.535598	0.57402	0.621682	0.594223	0.568941	0.540097	0.587409	0.572184
																34.9777	0.558264	0.563203	0.559671	0.542347	0.584085	0.541021	0.539387	0.584859	0.584329	0.549254	0.558944	0.567422	0.527629	0.555989	0.558231	0.584856	0.56458	0.591269	0.56263	0.557407	0.543	0.544368	0.563872	0.563856	0.561047	0.526737	0.563578	0.610436	0.587335	0.564803	0.532187	0.57648	0.563468
																35.4777	0.551622	0.557174	0.55044	0.531469	0.579426	0.531247	0.52674	0.575365	0.572551	0.539594	0.547562	0.557021	0.518813	0.547315	0.547049	0.57995	0.555623	0.580172	0.556995	0.551952	0.536269	0.534247	0.552271	0.555566	0.552066	0.520144	0.55892	0.607036	0.583324	0.557086	0.524697	0.567252	0.557922
																35.9777	0.549837	0.555887	0.54842	0.526933	0.576228	0.525981	0.524915	0.565735	0.567027	0.529792	0.545519	0.554553	0.509502	0.54388	0.538183	0.577522	0.549807	0.575456	0.551215	0.548996	0.525514	0.526123	0.548322	0.551706	0.54489	0.511511	0.553841	0.605935	0.57577	0.54967	0.52063	0.560468	0.55388
																36.4777	0.533979	0.540969	0.531443	0.516727	0.560148	0.512998	0.509724	0.55657	0.552724	0.521617	0.529707	0.54131	0.501069	0.531344	0.52799	0.565886	0.539928	0.562751	0.540018	0.535255	0.51934	0.515789	0.534971	0.537752	0.534468	0.50362	0.544578	0.589128	0.565297	0.538968	0.509701	0.549469	0.543146
																36.9777	0.527043	0.532031	0.528891	0.512305	0.556324	0.507697	0.500794	0.545754	0.54257	0.511745	0.521853	0.535433	0.493143	0.525664	0.518428	0.559946	0.530909	0.552041	0.529474	0.532241	0.510803	0.509699	0.525976	0.52973	0.526028	0.492673	0.538389	0.585131	0.559307	0.532668	0.503206	0.543385	0.535937
																37.4777	0.528403	0.528621	0.526096	0.511528	0.550258	0.504345	0.498458	0.547435	0.54517	0.508488	0.520363	0.534898	0.492218	0.521846	0.518262	0.556136	0.530715	0.5524	0.526876	0.525999	0.508722	0.508474	0.525584	0.525061	0.52083	0.491916	0.531314	0.581865	0.555585	0.533048	0.499624	0.539584	0.530703
																37.9777	0.521063	0.520103	0.518247	0.503771	0.544214	0.497876	0.492254	0.542022	0.53456	0.500596	0.511301	0.526712	0.489354	0.515539	0.511251	0.549271	0.524398	0.544278	0.521034	0.519012	0.503692	0.501591	0.519482	0.519012	0.513721	0.484228	0.523881	0.574232	0.551664	0.526142	0.491759	0.531573	0.524437
																38.4777	0.514159	0.514981	0.508552	0.496339	0.53569	0.487519	0.489088	0.537941	0.527759	0.497506	0.502164	0.519553	0.484075	0.505809	0.503086	0.546274	0.519907	0.542866	0.513465	0.513123	0.498801	0.495586	0.512017	0.51335	0.511066	0.480502	0.518918	0.56628	0.548642	0.520203	0.484875	0.524372	0.517596
																38.9777	0.509897	0.509421	0.504822	0.491925	0.531942	0.485213	0.478944	0.527734	0.519165	0.486583	0.496777	0.514432	0.473873	0.503358	0.495459	0.539711	0.509763	0.531572	0.50858	0.508387	0.487645	0.489108	0.503719	0.504435	0.500359	0.469551	0.514989	0.561234	0.538392	0.510799	0.48007	0.519508	0.512595
																39.4777	0.504022	0.503269	0.497715	0.487913	0.523654	0.478324	0.476529	0.523184	0.516075	0.481406	0.490998	0.509333	0.468573	0.499011	0.490111	0.535273	0.504965	0.526017	0.502757	0.503226	0.484784	0.486482	0.501202	0.500617	0.497114	0.466304	0.509611	0.556606	0.536094	0.506034	0.475779	0.514149	0.505875
																39.9777	0.496495	0.493318	0.490437	0.482381	0.515654	0.470701	0.470027	0.517864	0.509735	0.477134	0.483888	0.503948	0.466236	0.490357	0.484258	0.528064	0.500022	0.519557	0.49334	0.495007	0.479448	0.480337	0.494386	0.492221	0.489291	0.45995	0.501178	0.546491	0.52824	0.50232	0.468001	0.506673	0.497996
																40.4777	0.488827	0.489668	0.484785	0.473141	0.514009	0.462519	0.459495	0.501719	0.495744	0.465896	0.473111	0.495301	0.451663	0.484011	0.468864	0.523877	0.492357	0.511349	0.487343	0.489457	0.468733	0.466347	0.480895	0.486165	0.479848	0.450688	0.499312	0.543672	0.519605	0.491353	0.462666	0.497515	0.494509
																40.9777	0.49164	0.487252	0.483876	0.475916	0.50825	0.461889	0.459686	0.508348	0.499339	0.464735	0.473636	0.496889	0.45654	0.484092	0.473934	0.523356	0.491464	0.509939	0.487288	0.489154	0.47025	0.471214	0.485567	0.48409	0.480439	0.45113	0.495029	0.541876	0.522574	0.491994	0.460154	0.498935	0.491717
																41.4777	0.481912	0.477878	0.474306	0.466127	0.500138	0.45374	0.448678	0.496993	0.487182	0.455801	0.46261	0.487314	0.446308	0.474337	0.462432	0.514193	0.481735	0.499772	0.476726	0.478949	0.460433	0.459343	0.47241	0.474026	0.469633	0.440635	0.485754	0.531276	0.511362	0.482847	0.452645	0.489758	0.481393
																41.9777	0.47455	0.472905	0.466687	0.460098	0.495181	0.446454	0.441506	0.486357	0.476624	0.447937	0.456342	0.480621	0.43839	0.469119	0.451493	0.51036	0.473981	0.491375	0.471604	0.472744	0.452338	0.450028	0.463786	0.4679	0.461379	0.434166	0.482238	0.526076	0.503597	0.473645	0.447693	0.48143	0.476397
																60 cells
																Time (min)	Data mean
																	Replicate 1	Replicate 2	Replicate 3	Replicate 4	Replicate 5	Replicate 6	Replicate 7	Replicate 8	Replicate 9	Replicate 10	Replicate 11	Replicate 12	Replicate 13	Replicate 14	Replicate 15	Replicate 16	Replicate 17	Replicate 18	Replicate 19	Replicate 20	Replicate 21	Replicate 22	Replicate 23	Replicate 24	Replicate 25	Replicate 26	Replicate 27	Replicate 28	Replicate 29	Replicate 30	Replicate 31	Replicate 32	Replicate 33
																0	0.0528626	0.0547206	0.0533904	0.0521404	0.0541622	0.0538284	0.0531959	0.0388401	0.0533679	0.0509586	0.0536746	0.0440386	0.0469609	0.0444602	0.0538147	0.0485271	0.0538309	0.04488	0.0525351	0.053961	0.0426849	0.0505748	0.0443078	0.0500924	0.0547828	0.0524091	0.0524697	0.0450095	0.0491031	0.0449792	0.0455372	0.0416851	0.0494432
																0.477318	0.0543769	0.0603055	0.0550372	0.057747	0.0596647	0.0580949	0.0590945	0.0448467	0.058738	0.0562582	0.0583353	0.0501748	0.0565042	0.0531403	0.0596309	0.0518585	0.0553282	0.0548357	0.0579525	0.0569235	0.0528251	0.0504094	0.0533605	0.0528399	0.0605363	0.0577336	0.0576775	0.0534141	0.0511598	0.0544282	0.0557995	0.0521791	0.0561145
																0.977318	0.0631375	0.0666285	0.0623459	0.0630038	0.0655688	0.0631275	0.0632603	0.0488993	0.0642246	0.0618478	0.0638076	0.0556914	0.0592451	0.0567706	0.0665162	0.0569253	0.063934	0.0579547	0.0635178	0.0646482	0.0561817	0.058173	0.056122	0.0611108	0.0673838	0.0633594	0.0635734	0.056069	0.0579328	0.0574067	0.058304	0.054865	0.0613365
																1.47732	0.0771267	0.0772489	0.0732712	0.0726264	0.0769136	0.0704806	0.0684784	0.0605141	0.0744651	0.0716121	0.0739826	0.0691721	0.0691565	0.0680432	0.0775428	0.0664765	0.0782069	0.0686739	0.0750241	0.0780024	0.0651713	0.0714439	0.0666553	0.0745954	0.0783799	0.0735924	0.0729008	0.0675585	0.0692606	0.0677354	0.0678982	0.0661676	0.0732543
																1.97732	0.111153	0.108257	0.101855	0.0990418	0.110138	0.0995473	0.0908261	0.0868143	0.109067	0.105644	0.109265	0.100301	0.0965759	0.101155	0.113583	0.103287	0.112802	0.10123	0.110376	0.107012	0.0909982	0.106557	0.0960001	0.108541	0.112466	0.103464	0.100909	0.0985512	0.0984373	0.0963976	0.094522	0.0954501	0.108728
																2.47732	0.176545	0.1767	0.167897	0.15903	0.17666	0.166907	0.150162	0.152678	0.17838	0.175488	0.179111	0.161875	0.155981	0.169572	0.187077	0.173992	0.179413	0.169519	0.183541	0.162708	0.15098	0.173522	0.157788	0.174307	0.179868	0.164611	0.161567	0.163465	0.160233	0.154809	0.150234	0.158024	0.180867
																2.97732	0.274771	0.284153	0.271847	0.260991	0.276604	0.269706	0.251156	0.264435	0.284114	0.281698	0.283533	0.258574	0.253622	0.273346	0.297258	0.280259	0.280502	0.272469	0.29228	0.254969	0.253351	0.274591	0.258339	0.274435	0.276853	0.264747	0.262472	0.270043	0.26715	0.253356	0.245693	0.261354	0.288906
																3.47732	0.384703	0.404941	0.388829	0.384181	0.391256	0.383361	0.369436	0.401236	0.407416	0.402123	0.399862	0.373764	0.376685	0.399075	0.418935	0.401109	0.394209	0.396391	0.410781	0.363871	0.37727	0.388373	0.38073	0.393609	0.383364	0.383382	0.383192	0.395793	0.393453	0.380177	0.368782	0.387045	0.413426
																3.97735	0.490673	0.516826	0.502014	0.509435	0.508198	0.495943	0.482052	0.529781	0.526738	0.521448	0.510017	0.484492	0.496686	0.518452	0.531912	0.517747	0.507454	0.518353	0.52814	0.473328	0.49365	0.501986	0.501352	0.514293	0.488379	0.497758	0.499779	0.51364	0.517794	0.500288	0.492551	0.50895	0.535942
																4.47735	0.587161	0.61127	0.602476	0.611482	0.611347	0.592546	0.57999	0.634569	0.628499	0.623412	0.602807	0.58502	0.602574	0.620161	0.626611	0.615931	0.605887	0.623557	0.626836	0.572377	0.592291	0.603664	0.60408	0.619342	0.584783	0.595053	0.599054	0.610442	0.623508	0.601188	0.598164	0.612134	0.639261
																4.97774	0.670936	0.688694	0.689444	0.691149	0.69554	0.676691	0.662794	0.715329	0.710351	0.704574	0.684367	0.671655	0.688806	0.702703	0.705877	0.699522	0.689377	0.708312	0.705638	0.658796	0.674016	0.691555	0.691161	0.700739	0.668109	0.676726	0.68071	0.691013	0.712442	0.685313	0.685815	0.6953	0.719256
																5.47774	0.737941	0.747389	0.757483	0.754235	0.760681	0.742516	0.729819	0.781992	0.769804	0.766152	0.746316	0.741713	0.756443	0.765507	0.766751	0.761295	0.756321	0.776539	0.769622	0.729412	0.741161	0.759	0.760082	0.766262	0.735858	0.740456	0.744801	0.755613	0.782022	0.750543	0.75241	0.763737	0.779236
																5.97774	0.786548	0.790491	0.803646	0.798235	0.804981	0.791659	0.780033	0.825894	0.810998	0.809166	0.795272	0.790646	0.802373	0.810484	0.811305	0.809605	0.802924	0.823317	0.813414	0.781207	0.791019	0.807169	0.808719	0.811635	0.786947	0.787852	0.789241	0.802291	0.831906	0.799464	0.799424	0.810858	0.819609
																6.47774	0.826186	0.826082	0.844363	0.836801	0.841495	0.831733	0.820528	0.863961	0.843472	0.842799	0.834947	0.832119	0.83804	0.844232	0.844766	0.846864	0.844133	0.860805	0.850949	0.822886	0.828463	0.847071	0.848737	0.850358	0.825052	0.82632	0.827127	0.841359	0.872545	0.836077	0.836491	0.847726	0.85124
																6.97774	0.861852	0.857608	0.875487	0.86394	0.871988	0.864413	0.85631	0.893016	0.869903	0.869655	0.865712	0.869866	0.870646	0.873455	0.8765	0.874678	0.876074	0.890802	0.877044	0.86127	0.865152	0.87672	0.880103	0.877213	0.858669	0.859677	0.857381	0.875125	0.903913	0.871471	0.870697	0.878332	0.876289
																7.47774	0.882918	0.874254	0.89588	0.883714	0.889761	0.882884	0.877306	0.915625	0.884078	0.88449	0.881972	0.894528	0.889578	0.892359	0.892383	0.889823	0.896987	0.909424	0.894286	0.884995	0.889133	0.89497	0.90159	0.898109	0.878031	0.878885	0.875038	0.897754	0.924318	0.893538	0.893801	0.900473	0.89147
																7.97774	0.905971	0.894835	0.915805	0.900817	0.909431	0.90125	0.897153	0.931795	0.902245	0.902354	0.902833	0.916747	0.907077	0.91046	0.912211	0.908334	0.918982	0.925906	0.911895	0.9058	0.90651	0.915449	0.918785	0.917787	0.899905	0.899837	0.895949	0.915516	0.939835	0.91085	0.909349	0.914567	0.909721
																8.47774	0.911421	0.900634	0.922299	0.907025	0.911391	0.908961	0.902667	0.941601	0.906586	0.907852	0.910057	0.92549	0.915999	0.919364	0.913904	0.915501	0.925303	0.932257	0.917302	0.911757	0.915625	0.924536	0.927409	0.92378	0.904385	0.905359	0.902197	0.925562	0.944121	0.919179	0.918211	0.923321	0.911754
																8.97774	0.926761	0.914817	0.93495	0.917396	0.923545	0.92259	0.916702	0.950918	0.920327	0.919788	0.924932	0.940261	0.928118	0.931743	0.926281	0.927723	0.938182	0.939201	0.927246	0.926182	0.927279	0.938692	0.938192	0.934425	0.918558	0.919582	0.915313	0.936655	0.952754	0.931979	0.929393	0.931891	0.922519
																9.47774	0.93072	0.919762	0.938943	0.924994	0.924974	0.926562	0.922206	0.955602	0.92309	0.925182	0.929021	0.944393	0.932669	0.935926	0.928337	0.930517	0.94106	0.943264	0.93079	0.931057	0.934431	0.942987	0.942345	0.939219	0.922898	0.921772	0.919751	0.941484	0.956331	0.93604	0.935799	0.937189	0.926257
																9.97774	0.938987	0.926225	0.943663	0.932123	0.932112	0.932637	0.928698	0.961511	0.927983	0.930453	0.932622	0.953085	0.939727	0.941827	0.934269	0.933604	0.946446	0.949302	0.936629	0.940352	0.943262	0.945868	0.946899	0.945945	0.929683	0.929669	0.926675	0.94803	0.958152	0.944604	0.944913	0.947079	0.934275
																10.4777	0.949699	0.935022	0.951546	0.937036	0.938989	0.93912	0.936769	0.967127	0.937699	0.938609	0.942022	0.962437	0.947715	0.950207	0.940796	0.941278	0.955572	0.951919	0.942712	0.949034	0.947721	0.958362	0.953374	0.953101	0.939156	0.936785	0.935007	0.95167	0.962464	0.95066	0.949281	0.950388	0.940371
																10.9777	0.94521	0.931566	0.948276	0.936122	0.932333	0.936173	0.932811	0.965017	0.933689	0.935857	0.940402	0.958073	0.943461	0.947421	0.933988	0.939756	0.951181	0.948794	0.939836	0.944298	0.944579	0.955244	0.950665	0.951116	0.93404	0.932351	0.931011	0.948945	0.958469	0.946787	0.947115	0.948216	0.936725
																11.4777	0.946876	0.929997	0.948953	0.937492	0.933091	0.935564	0.936328	0.964061	0.932349	0.932487	0.936434	0.96016	0.944948	0.946444	0.933786	0.934999	0.949873	0.950528	0.936975	0.944904	0.94727	0.952691	0.949864	0.949205	0.934261	0.933029	0.930462	0.949332	0.956986	0.949537	0.950842	0.950656	0.936114
																11.9777	0.948761	0.931222	0.949491	0.937756	0.934816	0.936895	0.937956	0.964187	0.933532	0.934384	0.937746	0.96184	0.945768	0.947445	0.934422	0.936257	0.951129	0.950089	0.938027	0.945453	0.947487	0.95422	0.950217	0.950116	0.936089	0.933831	0.932612	0.949374	0.955136	0.949498	0.950914	0.950162	0.936689
																12.4777	0.947207	0.928893	0.945262	0.933816	0.930727	0.932845	0.935498	0.956777	0.931858	0.929713	0.932984	0.957657	0.942657	0.94231	0.929557	0.931995	0.948719	0.942373	0.932338	0.94224	0.940954	0.953804	0.945002	0.946714	0.932668	0.92845	0.929156	0.941321	0.951371	0.944571	0.945506	0.943494	0.932328
																12.9777	0.950496	0.931432	0.946699	0.936255	0.934402	0.935038	0.936928	0.959922	0.933277	0.932158	0.93571	0.96166	0.944757	0.943916	0.93194	0.933242	0.951958	0.944799	0.936784	0.945445	0.944073	0.95521	0.948865	0.948496	0.935024	0.931382	0.931874	0.945254	0.952907	0.945586	0.948778	0.946948	0.933804
																13.4777	0.94595	0.927318	0.943754	0.933901	0.931403	0.930794	0.935936	0.953527	0.929673	0.928501	0.931278	0.956015	0.93809	0.938447	0.928056	0.928149	0.946853	0.938667	0.931769	0.941827	0.939394	0.950449	0.94363	0.945638	0.931542	0.929157	0.927418	0.939359	0.947545	0.942129	0.944668	0.941603	0.9313
																13.9777	0.934713	0.916826	0.929758	0.924002	0.918944	0.921769	0.924843	0.940956	0.916685	0.915434	0.920316	0.942844	0.926722	0.924848	0.915298	0.918951	0.934753	0.930473	0.920816	0.927336	0.926897	0.937378	0.932473	0.933842	0.918662	0.915807	0.916958	0.926462	0.936084	0.928286	0.934688	0.933198	0.921227
																14.4777	0.940549	0.920212	0.936797	0.930385	0.924534	0.926351	0.929356	0.941966	0.920291	0.920069	0.923683	0.946107	0.929349	0.928887	0.91895	0.921485	0.93897	0.92936	0.924378	0.932782	0.928364	0.944807	0.93532	0.937908	0.923863	0.919573	0.921493	0.930095	0.938623	0.932077	0.936553	0.933519	0.923763
																14.9777	0.934706	0.913437	0.927277	0.923556	0.917248	0.916717	0.923098	0.936846	0.914342	0.913458	0.918143	0.941597	0.924673	0.924926	0.912398	0.91401	0.931957	0.92279	0.91905	0.927108	0.923158	0.938195	0.930539	0.932951	0.918199	0.913446	0.913335	0.92494	0.930952	0.928057	0.929822	0.927467	0.917759
																15.4777	0.918986	0.898417	0.911356	0.907599	0.903346	0.90418	0.907618	0.918018	0.897312	0.896851	0.901596	0.927111	0.908691	0.907933	0.89712	0.899453	0.918629	0.909149	0.901517	0.908453	0.90805	0.920224	0.916564	0.915894	0.90224	0.899071	0.899103	0.909169	0.915722	0.911451	0.916769	0.913161	0.902509
																15.9777	0.921738	0.898755	0.914677	0.909024	0.905055	0.905268	0.911765	0.919807	0.901339	0.900406	0.904231	0.928546	0.909905	0.909458	0.898708	0.899454	0.91939	0.906329	0.903526	0.912817	0.908917	0.925707	0.91609	0.918123	0.905391	0.90149	0.898867	0.910136	0.916183	0.913555	0.915011	0.910494	0.901897
																16.4777	0.914175	0.890127	0.906037	0.901799	0.896502	0.895721	0.903682	0.912839	0.890723	0.888767	0.893422	0.920948	0.901518	0.900475	0.88886	0.888894	0.910106	0.899758	0.894663	0.903203	0.898857	0.914649	0.908089	0.910989	0.896209	0.89145	0.889941	0.9006	0.90577	0.905311	0.907877	0.904412	0.895675
																16.9777	0.908463	0.883957	0.898817	0.896018	0.891352	0.889693	0.896535	0.901303	0.885618	0.883381	0.888587	0.912685	0.893106	0.893149	0.882136	0.883659	0.905453	0.888818	0.888884	0.897523	0.890839	0.909667	0.901024	0.90624	0.890236	0.885388	0.883576	0.89262	0.900305	0.89767	0.898828	0.894996	0.889132
																17.4777	0.904402	0.87772	0.894006	0.891937	0.886861	0.884404	0.891026	0.900563	0.879021	0.876806	0.881906	0.910657	0.890397	0.888513	0.876807	0.877019	0.900515	0.885846	0.885463	0.89229	0.88567	0.906249	0.899225	0.901105	0.884895	0.877857	0.878278	0.888714	0.893159	0.892799	0.894555	0.891568	0.883769
																17.9777	0.892302	0.866294	0.881596	0.879457	0.874933	0.873037	0.879522	0.883244	0.866688	0.863596	0.870465	0.897546	0.875792	0.87355	0.863909	0.866099	0.889255	0.870605	0.871426	0.880434	0.870654	0.89344	0.885114	0.889202	0.872221	0.866821	0.866834	0.873655	0.882003	0.880191	0.882785	0.878383	0.873305
																18.4777	0.881752	0.855536	0.871059	0.86987	0.865031	0.863461	0.871466	0.873852	0.857439	0.853941	0.860969	0.889211	0.868772	0.865935	0.85346	0.856375	0.878336	0.863148	0.861559	0.868677	0.862506	0.883193	0.877078	0.877802	0.862599	0.85674	0.856217	0.865075	0.871353	0.871524	0.874992	0.869387	0.862249
																18.9777	0.878036	0.849864	0.864391	0.863755	0.859677	0.855977	0.865524	0.86616	0.850679	0.848182	0.854782	0.883902	0.863101	0.859967	0.848879	0.848781	0.872115	0.856627	0.854918	0.864365	0.856208	0.877337	0.871765	0.871667	0.858418	0.850573	0.849735	0.859571	0.864251	0.867284	0.869008	0.862753	0.857055
																19.4777	0.867856	0.84066	0.854511	0.853995	0.850375	0.84629	0.855828	0.851889	0.842426	0.837228	0.846229	0.872199	0.850659	0.849132	0.838675	0.83905	0.861956	0.842609	0.843419	0.854076	0.844571	0.867543	0.859836	0.861042	0.848042	0.842794	0.840322	0.847444	0.853605	0.85735	0.857276	0.850067	0.847181
																19.9777	0.85612	0.828507	0.841416	0.84189	0.839308	0.834926	0.844728	0.842535	0.830512	0.82636	0.83479	0.864011	0.84192	0.839217	0.827275	0.826781	0.850594	0.83429	0.833266	0.840193	0.833297	0.855533	0.850816	0.849275	0.8371	0.829665	0.828253	0.836068	0.84109	0.844802	0.84613	0.839687	0.836295
																20.4777	0.84671	0.817551	0.832171	0.831979	0.830437	0.827487	0.83643	0.830677	0.820919	0.815712	0.825354	0.853789	0.831734	0.826425	0.81732	0.818569	0.841204	0.824578	0.824244	0.831782	0.822552	0.845992	0.839579	0.840008	0.826884	0.820415	0.818155	0.824949	0.832034	0.835025	0.836956	0.8304	0.82726
																20.9777	0.839356	0.81018	0.822552	0.823659	0.820507	0.81648	0.827186	0.820373	0.812318	0.807601	0.817295	0.843658	0.821695	0.817349	0.809236	0.809208	0.832459	0.812051	0.813863	0.824538	0.813925	0.838059	0.830725	0.830856	0.819633	0.812191	0.809532	0.816193	0.823323	0.826459	0.827579	0.819151	0.817666
																21.4777	0.831733	0.81064	0.815916	0.824628	0.822585	0.818376	0.829251	0.811659	0.811814	0.807734	0.817797	0.838159	0.823434	0.819059	0.810578	0.807452	0.823912	0.813642	0.812886	0.816206	0.815308	0.82841	0.833061	0.821017	0.821299	0.813214	0.810322	0.817848	0.813743	0.828369	0.830392	0.820351	0.817979
																21.9777	0.818137	0.79263	0.80056	0.805886	0.804107	0.800385	0.810495	0.798212	0.793583	0.790306	0.800136	0.825493	0.806941	0.80227	0.792957	0.790643	0.810309	0.797411	0.794379	0.801513	0.797649	0.814955	0.816072	0.806658	0.803515	0.794648	0.792518	0.799964	0.800041	0.810306	0.81275	0.803021	0.800109
																22.4777	0.807312	0.776627	0.7907	0.790934	0.788902	0.785142	0.795236	0.787204	0.778824	0.775756	0.784808	0.815374	0.79235	0.787697	0.776698	0.775002	0.799203	0.782723	0.779218	0.791314	0.782947	0.804094	0.801525	0.796857	0.788541	0.77863	0.776982	0.784346	0.789138	0.796256	0.799228	0.787949	0.785571
																22.9777	0.796869	0.766599	0.779223	0.780932	0.77812	0.774323	0.785469	0.775605	0.766549	0.76246	0.773264	0.805017	0.78103	0.776149	0.766956	0.762296	0.787673	0.770498	0.76649	0.780763	0.774265	0.790847	0.790419	0.78272	0.778749	0.769171	0.766018	0.774891	0.777264	0.786241	0.789285	0.777303	0.773067
																23.4777	0.789205	0.757902	0.770531	0.771138	0.77024	0.76625	0.777074	0.766027	0.75874	0.75495	0.765201	0.797658	0.773745	0.766798	0.759114	0.754228	0.780393	0.763022	0.758399	0.772885	0.76498	0.782433	0.781698	0.774159	0.771059	0.760824	0.758139	0.764947	0.769288	0.77753	0.780475	0.768481	0.765877
																23.9777	0.780789	0.750337	0.760606	0.763313	0.76073	0.755266	0.765537	0.756001	0.74919	0.744549	0.757341	0.787923	0.762942	0.758099	0.749848	0.745411	0.770422	0.752585	0.748747	0.76423	0.754303	0.772301	0.773027	0.766857	0.762009	0.751167	0.749055	0.755331	0.757199	0.768864	0.770441	0.759814	0.759121
																24.4777	0.76788	0.736736	0.746768	0.750025	0.748683	0.744821	0.754289	0.742835	0.736029	0.733777	0.744481	0.776547	0.75351	0.746881	0.738555	0.733139	0.758035	0.74183	0.73594	0.751557	0.746203	0.759167	0.761797	0.751876	0.751366	0.738906	0.736992	0.744881	0.746219	0.756966	0.759948	0.748435	0.744262
																24.9777	0.756033	0.726671	0.735379	0.738986	0.736304	0.731643	0.743328	0.728583	0.725829	0.722612	0.735642	0.763863	0.740096	0.735434	0.727104	0.722648	0.746451	0.729513	0.725472	0.740794	0.732311	0.747708	0.749047	0.742106	0.739994	0.728054	0.72392	0.731406	0.734992	0.745148	0.747257	0.735172	0.734594
																25.4777	0.750691	0.719944	0.729345	0.7344	0.730456	0.726633	0.735831	0.722393	0.716466	0.713949	0.726944	0.757377	0.733318	0.726225	0.720895	0.714579	0.739353	0.722803	0.716962	0.735068	0.725104	0.739975	0.743302	0.73271	0.732959	0.721243	0.719379	0.726199	0.726349	0.73968	0.742518	0.730952	0.727845
																25.9777	0.739653	0.709522	0.717503	0.723048	0.71884	0.714378	0.726626	0.711717	0.708159	0.70482	0.717925	0.746289	0.723978	0.716473	0.709647	0.703213	0.728564	0.712011	0.708043	0.725278	0.714524	0.729981	0.731663	0.723068	0.723261	0.711055	0.707468	0.714193	0.716295	0.728651	0.729398	0.719091	0.7179
																26.4777	0.730742	0.701814	0.709714	0.712875	0.710463	0.70581	0.718788	0.700332	0.700648	0.69719	0.710764	0.738172	0.715391	0.708616	0.702121	0.695699	0.720283	0.702209	0.697758	0.715756	0.705762	0.721536	0.72293	0.713119	0.716242	0.702567	0.699577	0.704063	0.707424	0.719103	0.720474	0.707193	0.70788
																26.9777	0.723755	0.694141	0.702259	0.705668	0.702371	0.696792	0.709507	0.691985	0.691525	0.687815	0.7015	0.729753	0.707209	0.700181	0.694265	0.686966	0.711708	0.694902	0.689224	0.708154	0.697606	0.712625	0.716244	0.704175	0.708018	0.693368	0.691494	0.697264	0.69672	0.712579	0.713591	0.700965	0.700872
																27.4777	0.707401	0.680109	0.686081	0.691781	0.687374	0.681231	0.69486	0.679702	0.677023	0.67453	0.687236	0.717204	0.694544	0.688271	0.679859	0.671326	0.697017	0.681609	0.675199	0.694449	0.687315	0.69562	0.702755	0.689911	0.694351	0.681069	0.676648	0.685409	0.682857	0.700192	0.700801	0.689215	0.686886
																27.9777	0.69819	0.669861	0.676927	0.681473	0.677899	0.672506	0.685605	0.671049	0.666614	0.664615	0.6769	0.707871	0.685259	0.676771	0.670731	0.661549	0.688119	0.672897	0.665424	0.684863	0.677187	0.685938	0.693523	0.679821	0.684906	0.669497	0.667055	0.67474	0.673278	0.688371	0.69053	0.679795	0.677025
																28.4777	0.692598	0.664583	0.670866	0.674291	0.670715	0.666632	0.678257	0.662058	0.659516	0.658236	0.671437	0.700329	0.678708	0.670012	0.664918	0.655746	0.680307	0.665855	0.657193	0.678577	0.669625	0.679822	0.686052	0.670862	0.678859	0.66166	0.661457	0.66767	0.665293	0.682571	0.683284	0.672219	0.670662
																28.9777	0.683471	0.656342	0.661028	0.665659	0.661858	0.656337	0.66976	0.651807	0.650824	0.648348	0.66323	0.691322	0.669453	0.661351	0.657675	0.647047	0.670594	0.656621	0.646918	0.671001	0.660151	0.668566	0.676422	0.661712	0.670918	0.654942	0.652538	0.659142	0.654279	0.676246	0.675041	0.663299	0.664009
																29.4777	0.672872	0.646554	0.652148	0.657505	0.650595	0.646671	0.659525	0.639992	0.640436	0.639363	0.653297	0.677706	0.656134	0.648459	0.646821	0.636529	0.660593	0.644833	0.637842	0.660276	0.648345	0.658862	0.663913	0.652224	0.660521	0.643768	0.642154	0.646592	0.645871	0.661612	0.662093	0.650877	0.652925
																29.9777	0.66095	0.634554	0.639406	0.644538	0.637693	0.63429	0.647131	0.630645	0.628241	0.627921	0.641761	0.668689	0.647117	0.639889	0.636039	0.624502	0.647705	0.636264	0.625725	0.649503	0.641033	0.645872	0.654442	0.64058	0.649523	0.632062	0.629434	0.638338	0.631716	0.654541	0.652798	0.643005	0.642865
																30.4777	0.650098	0.62445	0.629364	0.632844	0.627293	0.625717	0.637942	0.618235	0.61853	0.619269	0.631461	0.657592	0.637801	0.62899	0.625352	0.614874	0.638021	0.625785	0.614548	0.638597	0.630796	0.635929	0.643709	0.628336	0.640044	0.6216	0.620166	0.627128	0.622783	0.642858	0.642715	0.631277	0.630252
																30.9777	0.640821	0.616642	0.621105	0.625965	0.619642	0.616036	0.62993	0.610656	0.611405	0.611308	0.623982	0.648935	0.629296	0.620819	0.617885	0.606099	0.629506	0.617925	0.608517	0.630851	0.62251	0.626398	0.634662	0.619741	0.632029	0.615342	0.61167	0.619684	0.614347	0.634358	0.633998	0.622605	0.623336
																31.4777	0.626323	0.603802	0.606865	0.613118	0.605556	0.601903	0.617193	0.600908	0.598511	0.598375	0.610532	0.638134	0.619181	0.610592	0.604382	0.591506	0.615339	0.607764	0.595588	0.616951	0.612626	0.612313	0.624306	0.606591	0.619188	0.601573	0.597829	0.608674	0.599726	0.623661	0.622806	0.613132	0.610093
																31.9777	0.619158	0.59649	0.599546	0.604855	0.596075	0.5947	0.609153	0.59146	0.590266	0.589768	0.60333	0.628537	0.610933	0.602686	0.596263	0.585081	0.605748	0.599502	0.584766	0.608739	0.60358	0.604319	0.615028	0.597424	0.611367	0.593238	0.590524	0.599827	0.590836	0.616559	0.615088	0.604971	0.602872
																32.4777	0.604105	0.583929	0.585979	0.592277	0.583871	0.581304	0.595605	0.580836	0.578051	0.578313	0.590209	0.616863	0.599842	0.5913	0.583843	0.571175	0.593592	0.590044	0.574804	0.59501	0.593212	0.589253	0.603776	0.584948	0.598274	0.581438	0.577538	0.5895	0.57688	0.604397	0.602322	0.593909	0.590226
																32.9777	0.59963	0.58081	0.582046	0.590019	0.579654	0.579335	0.591662	0.571939	0.57365	0.574214	0.587082	0.608594	0.59215	0.582112	0.580513	0.568789	0.588381	0.583909	0.570485	0.590868	0.585445	0.584756	0.596628	0.57944	0.593226	0.576441	0.574456	0.581786	0.573274	0.597114	0.596594	0.588287	0.58771
																33.4777	0.597256	0.577971	0.578378	0.585182	0.576554	0.573367	0.587041	0.567147	0.570506	0.570656	0.582586	0.605462	0.589517	0.58038	0.578017	0.564758	0.585193	0.579766	0.565558	0.587478	0.58233	0.580478	0.592933	0.575658	0.591691	0.573207	0.572083	0.57842	0.56737	0.59502	0.592943	0.584262	0.584089
																33.9777	0.586224	0.568389	0.566944	0.573909	0.565886	0.564368	0.578453	0.557212	0.562534	0.563662	0.574429	0.593084	0.579582	0.569656	0.568573	0.556098	0.574312	0.568708	0.557001	0.576832	0.572927	0.570594	0.580586	0.565614	0.582718	0.564695	0.561764	0.567506	0.558338	0.582128	0.579603	0.57213	0.573374
																34.4777	0.582648	0.565852	0.561776	0.570386	0.561834	0.559164	0.572833	0.550566	0.557198	0.559075	0.570317	0.588355	0.575292	0.565901	0.565406	0.551936	0.570079	0.564981	0.552095	0.5723	0.567802	0.565547	0.578091	0.56044	0.57863	0.559125	0.558123	0.563857	0.553078	0.57812	0.576524	0.568602	0.569528
																34.9777	0.573753	0.55873	0.556636	0.564174	0.55457	0.55217	0.566136	0.541527	0.549926	0.55112	0.562042	0.578167	0.564384	0.555047	0.558187	0.542939	0.561586	0.555638	0.543745	0.565303	0.558774	0.557147	0.566922	0.552071	0.570908	0.552834	0.551388	0.554287	0.544674	0.569471	0.567248	0.559407	0.56275
																35.4777	0.564403	0.550282	0.545178	0.555127	0.545467	0.542202	0.557201	0.534934	0.543134	0.543859	0.55499	0.570443	0.558998	0.549732	0.549841	0.535732	0.551828	0.551079	0.537886	0.555346	0.551449	0.547448	0.559786	0.546079	0.562868	0.544224	0.542419	0.546563	0.534663	0.561991	0.558197	0.553096	0.557291
																35.9777	0.558913	0.544721	0.541828	0.551147	0.539239	0.535338	0.550985	0.532632	0.536045	0.53666	0.548227	0.566829	0.554614	0.544816	0.543649	0.52845	0.54536	0.546992	0.531175	0.55072	0.545573	0.542163	0.556312	0.538795	0.555668	0.537561	0.536941	0.543554	0.527513	0.559235	0.555365	0.55006	0.551194
																36.4777	0.546367	0.533904	0.52809	0.538999	0.527326	0.522385	0.539921	0.519664	0.525429	0.527539	0.536317	0.552871	0.541726	0.532566	0.532551	0.51645	0.534367	0.535994	0.521584	0.53728	0.535138	0.528771	0.542886	0.529054	0.545803	0.527124	0.524644	0.5303	0.516955	0.544121	0.54095	0.536843	0.539591
																36.9777	0.539011	0.527032	0.519566	0.532454	0.519847	0.515355	0.530891	0.51255	0.517606	0.518934	0.529256	0.545843	0.536433	0.527502	0.525941	0.510857	0.525845	0.531657	0.513461	0.528699	0.528185	0.520822	0.538517	0.520255	0.538132	0.519039	0.518483	0.525404	0.508412	0.540354	0.537627	0.533584	0.533965
																37.4777	0.536818	0.525291	0.51932	0.529105	0.51933	0.51426	0.530562	0.507667	0.515402	0.518526	0.525698	0.542473	0.532999	0.522141	0.524983	0.507941	0.524256	0.527553	0.51081	0.527339	0.526421	0.518155	0.534437	0.516198	0.536991	0.516611	0.516817	0.522603	0.506362	0.535183	0.534246	0.528107	0.529745
																37.9777	0.528697	0.519281	0.511093	0.521529	0.512139	0.506884	0.522061	0.500244	0.510161	0.511534	0.520347	0.535054	0.526208	0.516928	0.518252	0.5025	0.516052	0.520615	0.503465	0.51925	0.519479	0.51051	0.526838	0.509327	0.529934	0.511649	0.510518	0.514976	0.498083	0.529476	0.526653	0.521638	0.52427
																38.4777	0.521466	0.513197	0.505351	0.516535	0.50587	0.500156	0.517181	0.494682	0.504439	0.506417	0.513316	0.525803	0.518013	0.509188	0.511698	0.494631	0.508466	0.514534	0.498652	0.512225	0.511308	0.502916	0.518131	0.504972	0.524088	0.505319	0.504121	0.506383	0.490544	0.520715	0.517324	0.514382	0.519683
																38.9777	0.515218	0.505616	0.498023	0.508555	0.498452	0.493059	0.507877	0.489013	0.496437	0.499776	0.506575	0.521495	0.513908	0.505416	0.505279	0.488098	0.501895	0.509059	0.490887	0.505515	0.506532	0.496371	0.514466	0.496723	0.516881	0.497212	0.496534	0.503932	0.483202	0.516975	0.512632	0.508595	0.511525
																39.4777	0.511493	0.502436	0.494469	0.504172	0.493686	0.488277	0.504098	0.484817	0.492806	0.494864	0.50239	0.515695	0.508608	0.500139	0.501047	0.484225	0.497523	0.504117	0.486906	0.50082	0.501732	0.492116	0.509787	0.492714	0.512747	0.492718	0.492774	0.498964	0.47905	0.511363	0.507581	0.503765	0.507282
																39.9777	0.503734	0.496188	0.488101	0.497901	0.488116	0.482296	0.498249	0.476666	0.486188	0.487831	0.494927	0.507207	0.500777	0.491475	0.494478	0.477828	0.490911	0.496603	0.480122	0.493701	0.49377	0.484087	0.501346	0.484699	0.50559	0.486484	0.486587	0.49095	0.472959	0.503597	0.501185	0.496503	0.500953
																40.4777	0.493141	0.484885	0.476766	0.489965	0.477747	0.469517	0.487232	0.471728	0.476283	0.478806	0.483886	0.50037	0.494834	0.485184	0.484019	0.46555	0.479816	0.492573	0.472851	0.48423	0.487282	0.474261	0.494373	0.477681	0.495722	0.476323	0.476209	0.484593	0.462203	0.497128	0.493146	0.49152	0.492275
																40.9777	0.49496	0.488898	0.478737	0.488322	0.479169	0.472243	0.488323	0.469439	0.478362	0.481306	0.487531	0.499406	0.494468	0.486035	0.486997	0.469135	0.480823	0.491434	0.472002	0.483647	0.486332	0.475171	0.495212	0.476014	0.498257	0.478153	0.479158	0.484279	0.46162	0.496194	0.492518	0.488911	0.493271
																41.4777	0.483048	0.477028	0.468053	0.478351	0.468667	0.461925	0.477369	0.460014	0.467781	0.47113	0.475733	0.489091	0.484687	0.475708	0.475461	0.458376	0.469695	0.483058	0.462437	0.47303	0.477499	0.464211	0.485157	0.466434	0.486614	0.467228	0.468232	0.474527	0.451731	0.486668	0.483497	0.480697	0.483066
																41.9777	0.474474	0.469675	0.459398	0.472119	0.460432	0.4534	0.469046	0.455669	0.46095	0.463528	0.468516	0.482488	0.479125	0.470577	0.467399	0.45086	0.461352	0.477572	0.455821	0.465269	0.472028	0.456285	0.478551	0.459131	0.478225	0.46019	0.460334	0.469194	0.444654	0.480682	0.477156	0.475753	0.475947
[truncated: 25 more columns]

## Sheet: Figure 6
Panel A							Panel B		Panel C			Panel D					Panel F
See Figure 3A and S3A for WT data							See Supplemental Figure S10		Model	ELPD		Model	weight					O' 2009 Rap1 & (-)FB diff.												R' 2015 Rap1 & (-)FB diff.
RAP1Gap data									O' 2009 Rap1 diff.	317.535			Stacking	pBMA	BMA			(-)FB inhib.						Rap1 inhibition & (-)FB inhib.						(-)FB inhib.						Rap1 inhibition & (-)FB inhib.
Cytoplasm			Plasma Membrane						S' 2014 Rap1 diff.	296.495		O' 2009 Rap1 diff.	2.90301e-08	3.88174e-11	3.99254e-08			cytoplasm			plasma membrane			cytoplasm			plasma membrane			cytoplasm			plasma membrane			cytoplasm			plasma membrane
Time (min)	Mean	SDEV	Time (min)	Mean	SDEV				R' 2015 Rap1 diff.	311.721		S' 2014 Rap1 diff.	8.15798e-14	4.03945e-11	2.85094e-33			Posterior mean	95% Cred. Int		Posterior mean	95% Cred. Int		Posterior mean	95% Cred. Int		Posterior mean	95% Cred. Int		Posterior mean	95% Cred. Int		Posterior mean	95% Cred. Int		Posterior mean	95% Cred. Int		Posterior mean	95% Cred. Int
0	0	1e-15	0	0	1e-15				O' 2009 (-)FB diff.	311.748		R' 2015 Rap1 diff.	5.43535e-12	1.56903e-11	1.57228e-18		Time (min)		lower (2.5th percentile)	upper (97.5th percentile)		lower (2.5th percentile)	upper (97.5th percentile)		lower (2.5th percentile)	upper (97.5th percentile)		lower (2.5th percentile)	upper (97.5th percentile)		lower (2.5th percentile)	upper (97.5th percentile)		lower (2.5th percentile)	upper (97.5th percentile)		lower (2.5th percentile)	upper (97.5th percentile)		lower (2.5th percentile)	upper (97.5th percentile)
0.474833	0.00302141	0.00330271	0.475524	-0.00836707	0.0120908				S' 2014 (-)FB diff.	245.325		O' 2009 (-)FB diff.	2.61188e-11	3.15451e-11	2.99129e-11		0	0	0	0	0	0	0	0	0	0	0	0	0	0	0	0	0	0	0	0	0	0	0	0	0
0.974833	0.00777684	0.00551876	0.975833	-0.0144739	0.014361				R' 2015 (-)FB diff.	328.571		S' 2014 (-)FB diff.	7.41531e-34	0	9.80823e-53		28.5814	0.00142852	0.00118907	0.00184506	0.00140722	0.00118401	0.00165918	0.00108495	0.000903402	0.00141219	0.000830827	0.000701862	0.000972753	0.0019823	0.000952926	0.00315338	0.00167705	0.000954556	0.00252791	0.00189442	0.000883372	0.0030365	0.00134345	0.000710675	0.00203458
1.47483	0.0256587	0.0303683	1.47583	-0.0134578	0.0192892				O' 2009 Rap1 & (-)FB diff.	336.723		R' 2015 (-)FB diff.	9.13871e-05	2.63375e-11	1.17727e-10		57.1628	0.0107384	0.00896903	0.0136326	0.0115913	0.00976712	0.0136038	0.0080765	0.00676249	0.0103131	0.00617827	0.00524865	0.0072286	0.00731914	0.00367328	0.0113634	0.00675506	0.00397789	0.0100664	0.00678807	0.003221	0.0107733	0.0048173	0.00259114	0.00724207
1.97483	0.0692169	0.077802	1.97583	-0.0026583	0.0327069				S' 2014 Rap1 & (-)FB diff.	311.461		O' 2009 Rap1 & (-)FB diff.	0.216504	0.252136	0.999998		85.7442	0.0309398	0.0258812	0.0388269	0.0350028	0.0295342	0.0410386	0.0228857	0.0192587	0.0287628	0.017494	0.0149013	0.0204646	0.0179909	0.00966092	0.0269184	0.0191488	0.0119541	0.0284372	0.0158236	0.00774429	0.0246057	0.0112434	0.00627817	0.0167146
2.47483	0.135824	0.10934	2.47583	0.0152908	0.0557758				R' 2015 Rap1 & (-)FB diff.	339.737		S' 2014 Rap1 & (-)FB diff.	1.42517e-07	4.92249e-11	5.12459e-27		114.326	0.0615408	0.0516914	0.0766048	0.07127	0.0603624	0.0833386	0.0448661	0.0379271	0.0556978	0.0342806	0.0292978	0.0399937	0.0396812	0.0239303	0.055982	0.0488036	0.0318104	0.0697235	0.0323813	0.0169334	0.048693	0.0230525	0.0136323	0.0329745
2.97483	0.230626	0.132945	2.97583	0.0461593	0.08881							R' 2015 Rap1 & (-)FB diff.	0.783404	0.747864	1.49365e-06		142.907	0.100652	0.0848865	0.124472	0.117447	0.0998585	0.136772	0.0725499	0.0615939	0.0892211	0.0554301	0.0475238	0.0644622	0.079824	0.0547446	0.104948	0.10317	0.0722	0.136344	0.0607347	0.0354107	0.0872239	0.0433383	0.0282732	0.0589801
3.47483	0.340874	0.158854	3.47583	0.0865756	0.115001												171.488	0.145974	0.12357	0.179638	0.169761	0.144956	0.196658	0.104292	0.0889098	0.127168	0.0797258	0.068585	0.0925451	0.140084	0.107025	0.173608	0.17593	0.132417	0.216697	0.102564	0.0674071	0.140232	0.0733348	0.0527734	0.0955044
3.97483	0.445362	0.179167	3.97583	0.126641	0.134686												200.07	0.195296	0.1659	0.239035	0.224789	0.192959	0.258852	0.138529	0.118635	0.167657	0.106049	0.0912877	0.123012	0.213676	0.174796	0.253788	0.255404	0.205356	0.298824	0.154574	0.110562	0.202086	0.11068	0.086832	0.138107
4.47483	0.528157	0.187665	4.47583	0.181326	0.151648												228.651	0.246732	0.210269	0.301105	0.279977	0.242009	0.320652	0.173871	0.14954	0.208864	0.133456	0.115281	0.154183	0.291778	0.249471	0.335969	0.333433	0.280921	0.375951	0.21087	0.158823	0.266891	0.151135	0.12487	0.182479
4.97483	0.593109	0.190371	4.97583	0.22432	0.165588												257.233	0.298792	0.255519	0.363538	0.333682	0.290006	0.380008	0.209126	0.180632	0.249585	0.161197	0.139704	0.185406	0.368098	0.324252	0.414403	0.406075	0.354049	0.447338	0.266504	0.207649	0.330322	0.191146	0.162613	0.22475
5.47483	0.637513	0.185621	5.47583	0.263394	0.178464												285.814	0.350366	0.300864	0.425427	0.384968	0.336258	0.436111	0.243285	0.21103	0.288324	0.188701	0.164131	0.216141	0.439313	0.395307	0.488007	0.47196	0.422299	0.510259	0.318517	0.256241	0.389453	0.228584	0.198905	0.264283
5.97483	0.674	0.180102	5.97583	0.299998	0.187013												314.395	0.400664	0.345512	0.485235	0.433379	0.380568	0.48845	0.275498	0.240209	0.324828	0.215546	0.188315	0.24596	0.504115	0.460765	0.553639	0.530971	0.485143	0.566395	0.365497	0.300398	0.441126	0.262433	0.23122	0.299783
6.47483	0.698002	0.174128	6.47583	0.330625	0.190181												342.977	0.449149	0.388802	0.543246	0.478744	0.422489	0.536899	0.305068	0.267453	0.357692	0.241435	0.211774	0.27473	0.562263	0.519572	0.611058	0.583522	0.542722	0.616301	0.407168	0.33928	0.48567	0.292489	0.25938	0.33193
6.97483	0.717802	0.170487	6.97583	0.352769	0.192801												371.558	0.495475	0.430406	0.597265	0.521055	0.462141	0.581545	0.331452	0.292258	0.386395	0.266158	0.234263	0.301542	0.61408	0.57303	0.662146	0.630205	0.592838	0.660339	0.443689	0.373456	0.524154	0.31886	0.282633	0.359839
7.47483	0.729143	0.165726	7.47583	0.372136	0.19463												400.14	0.539436	0.470124	0.648358	0.560391	0.499938	0.622162	0.354297	0.313773	0.411156	0.289579	0.255809	0.326768	0.660086	0.62082	0.707311	0.671642	0.637526	0.699054	0.47553	0.403851	0.557762	0.341879	0.302362	0.385114
7.97483	0.740109	0.163436	7.97583	0.390544	0.194699												428.721	0.580923	0.508242	0.696845	0.596877	0.535006	0.659307	0.373477	0.331925	0.432249	0.311608	0.27631	0.350458	0.700867	0.66406	0.746046	0.708416	0.677512	0.733084	0.503206	0.430968	0.586544	0.361908	0.319921	0.407031
8.47483	0.746851	0.160544	8.47583	0.408629	0.194316												457.302	0.619895	0.544404	0.740931	0.630661	0.568403	0.693244	0.389102	0.347285	0.450002	0.332194	0.295546	0.372012	0.736993	0.702666	0.780203	0.741059	0.713302	0.763374	0.527232	0.453595	0.610364	0.379315	0.33467	0.426875
8.97483	0.751166	0.159057	8.97583	0.418271	0.192969												485.884	0.656361	0.578734	0.782112	0.661899	0.599	0.724118	0.401452	0.359241	0.464505	0.351312	0.313964	0.391996	0.768996	0.736972	0.809714	0.770044	0.745255	0.79029	0.548073	0.474814	0.631116	0.394432	0.347925	0.445172
9.47483	0.751343	0.155988	9.47583	0.430538	0.193438												514.465	0.69036	0.610767	0.819439	0.690751	0.628517	0.752159	0.410889	0.368637	0.475611	0.368959	0.330992	0.40964	0.797336	0.767522	0.835799	0.795786	0.773744	0.814013	0.566186	0.493595	0.648166	0.407584	0.358168	0.460886
9.97483	0.75319	0.155027	9.97583	0.445743	0.19292												543.047	0.721953	0.640907	0.85265	0.717374	0.655895	0.777605	0.417797	0.375511	0.483928	0.385147	0.346634	0.425406	0.822434	0.794567	0.858128	0.818655	0.799029	0.835112	0.581922	0.508915	0.663049	0.419021	0.366093	0.475412
10.4748	0.749997	0.153602	10.4758	0.451868	0.188585												571.628	0.751217	0.669798	0.881787	0.741921	0.681146	0.800567	0.422544	0.380343	0.489373	0.399902	0.361485	0.439912	0.844672	0.818921	0.877813	0.838976	0.821202	0.853891	0.595565	0.521587	0.67669	0.428947	0.373771	0.488365
10.9748	0.744977	0.153019	10.9758	0.460604	0.191212												600.209	0.778235	0.696532	0.906597	0.764538	0.704718	0.821087	0.425469	0.383403	0.493307	0.413261	0.374041	0.452989	0.86437	0.841017	0.894871	0.857035	0.841171	0.870369	0.607398	0.532294	0.688675	0.437566	0.379735	0.49976
11.4748	0.74005	0.152492	11.4758	0.471631	0.189491												628.791	0.803098	0.721363	0.927666	0.785365	0.726977	0.840098	0.426876	0.385126	0.495333	0.425272	0.385537	0.464493	0.881804	0.860221	0.909919	0.873087	0.858989	0.885318	0.617696	0.542264	0.698394	0.445073	0.385029	0.509967
11.9748	0.732989	0.152057	11.9758	0.471762	0.188037												657.372	0.825898	0.744668	0.945882	0.804533	0.747297	0.857596	0.427029	0.385591	0.496373	0.435989	0.396151	0.475195	0.897229	0.877199	0.923078	0.887356	0.874759	0.898515	0.626661	0.551559	0.707261	0.451612	0.389336	0.518952
12.4748	0.72918	0.151167	12.4758	0.475146	0.188												685.953	0.846731	0.766864	0.960998	0.822165	0.766404	0.872751	0.426156	0.384985	0.496092	0.445476	0.405692	0.484501	0.910876	0.892447	0.934569	0.900041	0.88899	0.910254	0.634424	0.558992	0.715432	0.45728	0.393249	0.526978
12.9748	0.719888	0.150905	12.9758	0.481898	0.187712												714.535	0.865693	0.787578	0.973422	0.838378	0.784119	0.886601	0.42445	0.383655	0.494795	0.453798	0.414831	0.492785	0.922947	0.905993	0.944637	0.911318	0.901676	0.920773	0.641111	0.565815	0.722517	0.462167	0.396433	0.533356
13.4748	0.713307	0.150235	13.4758	0.482595	0.187099												743.116	0.882877	0.806729	0.982605	0.853279	0.80061	0.899618	0.42207	0.381618	0.492469	0.461025	0.422401	0.500192	0.93361	0.918043	0.953441	0.921344	0.912824	0.929934	0.64685	0.57184	0.72835	0.466365	0.399152	0.538815
13.9748	0.703498	0.149617	13.9758	0.489079	0.185813												771.698	0.898377	0.824715	0.989561	0.86697	0.815969	0.911067	0.419151	0.378963	0.489443	0.46723	0.42808	0.50644	0.943011	0.928414	0.961031	0.930257	0.9226	0.938161	0.651766	0.575672	0.734023	0.469964	0.401722	0.543511
14.4748	0.694537	0.148621	14.4758	0.465756	0.194101												800.279	0.912288	0.841244	0.994668	0.879543	0.83064	0.92144	0.415801	0.376091	0.486074	0.472482	0.432278	0.51164	0.951288	0.93776	0.967528	0.938181	0.931182	0.945629	0.655978	0.58012	0.738339	0.473051	0.403577	0.547551
14.9748	0.68452	0.148778	14.9758	0.491435	0.186526												828.86	0.9247	0.856883	0.997961	0.891085	0.84403	0.930958	0.412111	0.372848	0.48239	0.476851	0.436006	0.516238	0.958567	0.945905	0.973045	0.945224	0.938869	0.952122	0.659588	0.583694	0.741621	0.475698	0.40491	0.551007
15.4654	0.672457	0.148103	15.4758	0.492926	0.18447												857.442	0.935703	0.871213	0.99932	0.901676	0.85649	0.939855	0.408154	0.369382	0.478127	0.480405	0.439619	0.519999	0.96496	0.953274	0.977953	0.951485	0.945871	0.958031	0.662655	0.586653	0.744529	0.477947	0.406263	0.554624
15.9654	0.663808	0.150337	15.9758	0.492456	0.183295												886.023	0.945384	0.884071	0.99983	0.91139	0.868077	0.947998	0.403989	0.365605	0.473108	0.483209	0.442691	0.52312	0.970564	0.95975	0.982119	0.957049	0.952004	0.963188	0.66522	0.588754	0.747007	0.479829	0.407484	0.557233
16.4654	0.653877	0.149085	16.4758	0.493793	0.184642												914.605	0.953829	0.895652	0.999955	0.920295	0.878755	0.954985	0.399665	0.361689	0.468304	0.485324	0.444312	0.525619	0.975457	0.965228	0.985707	0.961994	0.95745	0.967974	0.667325	0.590485	0.749466	0.481375	0.408236	0.559493
16.9654	0.64139	0.149813	16.9758	0.494364	0.18353												943.186	0.96112	0.906576	1	0.928454	0.888301	0.961261	0.395221	0.357675	0.463193	0.486806	0.444477	0.52858	0.979712	0.970108	0.988846	0.966388	0.962234	0.972248	0.669014	0.591868	0.751635	0.482616	0.409005	0.561581
17.4654	0.629538	0.149342	17.49	0.497048	0.181502												971.767	0.967336	0.916674	1	0.935924	0.897895	0.967744	0.390688	0.353455	0.458187	0.487711	0.444741	0.531192	0.983393	0.974519	0.991525	0.970291	0.966476	0.976065	0.670328	0.592935	0.752841	0.483582	0.4097	0.562755
17.9654	0.618605	0.149706	17.99	0.487243	0.182077												1000.35	0.972554	0.926101	1	0.942758	0.906719	0.972835	0.386093	0.349327	0.452844	0.488087	0.444239	0.531561	0.986564	0.978321	0.993654	0.973758	0.970234	0.979356	0.67131	0.593789	0.753506	0.484305	0.409838	0.564153
18.4654	0.608605	0.149898	18.49	0.490383	0.181381												1028.93	0.976845	0.934168	1	0.949004	0.914734	0.977281	0.381457	0.345161	0.447442	0.487983	0.443184	0.532256	0.989278	0.981567	0.995386	0.976836	0.973559	0.982313	0.671999	0.594479	0.754197	0.484814	0.409999	0.565187
18.9654	0.596125	0.148988	18.99	0.481487	0.181364												1057.51	0.98028	0.941903	1	0.954706	0.922087	0.981466	0.376797	0.340725	0.442826	0.48744	0.44132	0.532563	0.991587	0.984492	0.99677	0.979568	0.97654	0.98502	0.672434	0.59484	0.754602	0.485136	0.410086	0.565882
19.4654	0.581769	0.148875	19.49	0.482026	0.180073												1086.09	0.982924	0.948981	1	0.959905	0.928912	0.985243	0.372126	0.336452	0.437391	0.486499	0.439819	0.53252	0.993533	0.987016	0.997872	0.981994	0.979148	0.98731	0.672647	0.594708	0.75467	0.485294	0.410091	0.566251
19.9654	0.569138	0.148689	19.99	0.479824	0.179372												1114.67	0.984838	0.953563	1	0.964636	0.935309	0.988713	0.367456	0.332055	0.431698	0.485196	0.437816	0.532496	0.99515	0.989277	0.998721	0.984145	0.981468	0.989329	0.672662	0.594694	0.754813	0.485306	0.410118	0.56609
20.4654	0.558105	0.147169	20.49	0.478253	0.178649												1143.26	0.986081	0.955358	1	0.968932	0.941085	0.991628	0.362797	0.327758	0.425943	0.483566	0.436054	0.531646	0.99647	0.991236	0.99937	0.986053	0.983545	0.991156	0.672487	0.594534	0.754739	0.485177	0.410059	0.565611
20.9654	0.546947	0.14719	20.99	0.473809	0.178463												1171.84	0.986709	0.952803	1	0.972822	0.946352	0.994223	0.358156	0.323478	0.420916	0.481639	0.433286	0.530737	0.99752	0.992834	0.999786	0.987743	0.985386	0.992668	0.672133	0.594238	0.754226	0.484917	0.40985	0.56495
21.4654	0.53502	0.147078	21.49	0.473964	0.179351												1200.42	0.986772	0.947653	1	0.976331	0.951525	0.996272	0.353539	0.319181	0.415579	0.479444	0.43114	0.529196	0.998326	0.994219	0.99999	0.98924	0.987017	0.994072	0.671613	0.593799	0.753713	0.484533	0.409609	0.564122
21.9654	0.524585	0.147647	21.99	0.471573	0.177555												1229	0.986319	0.940769	1	0.979482	0.956027	0.997957	0.348951	0.314907	0.410171	0.477008	0.428335	0.526883	0.998912	0.995421	1	0.990565	0.988493	0.995258	0.670938	0.593244	0.753046	0.484034	0.409356	0.563139
22.4654	0.513764	0.146679	22.49	0.47141	0.176883												1257.58	0.985394	0.932954	1	0.982294	0.960404	0.998989	0.344397	0.310683	0.404794	0.474355	0.425308	0.524636	0.999302	0.996426	1	0.991737	0.989777	0.996244	0.670119	0.592583	0.752155	0.483429	0.40905	0.562011
22.9654	0.500688	0.147044	22.99	0.466356	0.175774												1286.16	0.984039	0.924921	1	0.984782	0.964268	0.999624	0.33988	0.30664	0.399601	0.471506	0.422324	0.521877	0.999514	0.997326	1	0.992772	0.990915	0.997092	0.669167	0.591931	0.751376	0.482727	0.408695	0.560751
23.4654	0.491142	0.145595	23.49	0.46091	0.175384												1314.74	0.982293	0.916701	1	0.986959	0.9679	0.999877	0.335403	0.302485	0.394442	0.468483	0.419026	0.519136	0.999567	0.998046	1	0.993686	0.991925	0.997809	0.668095	0.590904	0.750243	0.481935	0.408294	0.559368
23.9654	0.479788	0.145501	23.99	0.457619	0.176598												1343.33	0.980192	0.90832	1	0.988834	0.971128	1	0.330968	0.298325	0.389324	0.465305	0.415551	0.516329	0.999476	0.998184	1	0.994492	0.992817	0.998435	0.666913	0.58939	0.748986	0.481062	0.407852	0.557873
24.4654	0.470777	0.144644	24.49	0.452772	0.175582												1371.91	0.977768	0.899802	1	0.990413	0.973802	0.999959	0.326577	0.294211	0.384251	0.461988	0.412077	0.513345	0.999255	0.997532	1	0.995202	0.99363	0.998908	0.66563	0.587866	0.747834	0.480115	0.407374	0.556376
24.9654	0.458802	0.144182	24.99	0.446926	0.176507												1400.49	0.975052	0.891171	1	0.991701	0.976428	1	0.322232	0.290142	0.379188	0.458548	0.408454	0.510514	0.998915	0.996688	1	0.995825	0.99435	0.999287	0.664257	0.586424	0.746671	0.479101	0.406862	0.554596
25.4654	0.45096	0.144229	25.49	0.447806	0.176324												1429.07	0.972071	0.882449	1	0.992695	0.978331	1	0.317933	0.28622	0.374337	0.455001	0.404754	0.507312	0.998464	0.99573	1	0.996373	0.994994	0.999566	0.662801	0.584996	0.745333	0.478025	0.406322	0.552764
25.9654	0.4424	0.142643	25.99	0.446603	0.172713												1457.65	0.968853	0.873652	1	0.993395	0.979163	1	0.313681	0.282199	0.369638	0.45136	0.400998	0.503802	0.997912	0.994659	1	0.996852	0.995554	0.999731	0.661268	0.583817	0.743939	0.476892	0.405757	0.550644
26.4654	0.433372	0.142476	26.49	0.442157	0.172487												1486.23	0.965419	0.864922	1	0.993795	0.978733	1	0.309478	0.27832	0.364986	0.447636	0.397014	0.500582	0.997268	0.993436	0.999978	0.99727	0.996061	0.999826	0.659664	0.582252	0.742628	0.475705	0.405171	0.548364
26.9654	0.425321	0.141545	26.99	0.439298	0.174062												1514.81	0.961792	0.856123	0.999986	0.993891	0.973314	1	0.305323	0.274466	0.360375	0.443842	0.392883	0.496808	0.996539	0.992122	0.999952	0.997634	0.996501	0.999902	0.657989	0.580192	0.741198	0.474466	0.40457	0.545985
27.4654	0.417226	0.14137	27.49	0.433042	0.17282												1543.4	0.957992	0.846948	1	0.993675	0.965165	1	0.301218	0.270667	0.355246	0.439988	0.388749	0.492937	0.995732	0.990682	0.999911	0.99795	0.996907	0.999958	0.656246	0.578188	0.739247	0.473176	0.403869	0.543753
27.9654	0.40906	0.140528	27.99	0.429999	0.172864												1571.98	0.954036	0.837985	0.999995	0.993142	0.956318	1	0.297162	0.266839	0.350639	0.436083	0.384634	0.488994	0.994854	0.989137	0.999832	0.998223	0.997256	0.999967	0.65444	0.576738	0.737693	0.471839	0.403148	0.541533
28.4654	0.401762	0.139064	28.49	0.428893	0.172642												1600.56	0.949942	0.829027	0.999978	0.992285	0.94724	1	0.293155	0.263142	0.345854	0.432136	0.380911	0.485355	0.993911	0.987542	0.999698	0.998457	0.997562	0.999974	0.652573	0.575132	0.735918	0.470457	0.402408	0.539184
28.9654	0.394096	0.139296	28.99	0.421753	0.1713												1629.14	0.945724	0.820073	0.999945	0.991102	0.938078	1	0.289198	0.259338	0.340973	0.428155	0.377184	0.481548	0.99291	0.985831	0.999597	0.998657	0.997834	0.999987	0.650649	0.572824	0.734554	0.469033	0.401656	0.536651
29.4654	0.387252	0.137919	29.49	0.422876	0.172283												1657.72	0.941396	0.811165	0.999915	0.989591	0.928115	1	0.28529	0.255712	0.336393	0.424149	0.373456	0.477734	0.991854	0.984035	0.999395	0.998827	0.998073	0.999989	0.648671	0.570765	0.732589	0.467568	0.400866	0.534002
29.9654	0.379695	0.137078	29.99	0.438218	0.165049												1686.3	0.936972	0.802388	0.999894	0.987753	0.917828	1	0.281431	0.252138	0.331847	0.420122	0.369681	0.473596	0.990749	0.982247	0.999175	0.99897	0.998275	0.999985	0.646643	0.568963	0.730096	0.466066	0.400072	0.531045
30.4654	0.37191	0.136507	30.49	0.404341	0.177705												1714.88	0.932463	0.793442	0.999875	0.985594	0.907673	1	0.277621	0.24853	0.327084	0.416083	0.365712	0.46965	0.989599	0.980406	0.998916	0.999088	0.99846	0.999993	0.644567	0.567144	0.727928	0.464528	0.399316	0.528117
30.9654	0.36483	0.135062	30.99	0.411322	0.173003												1743.47	0.927879	0.784454	0.999841	0.983119	0.897794	1	0.27386	0.24497	0.322298	0.412036	0.361745	0.465464	0.988407	0.978493	0.998657	0.999185	0.998601	1	0.642446	0.565286	0.726242	0.462958	0.398584	0.525424
31.4654	0.359626	0.134682	31.49	0.464002	0.157922												1772.05	0.92323	0.775643	0.999696	0.980341	0.887892	1	0.270148	0.241556	0.317964	0.407988	0.357789	0.461219	0.987176	0.976532	0.998316	0.999263	0.99847	1	0.640284	0.562994	0.724115	0.461357	0.397654	0.522574
31.9654	0.352969	0.133646	31.99	0.404543	0.171905												1800.63	0.918527	0.76688	0.999502	0.977271	0.877787	1	0.266484	0.238043	0.313859	0.403942	0.353851	0.457	0.985908	0.974454	0.997952	0.999324	0.998131	0.999998	0.638083	0.561292	0.72173	0.459727	0.396739	0.520008
32.4654	0.347384	0.133294	32.49	0.400027	0.17203												1829.21	0.913776	0.758176	0.999218	0.973923	0.867267	1	0.262867	0.234739	0.309671	0.399903	0.350081	0.452778	0.984606	0.972263	0.997566	0.999369	0.997763	0.999998	0.635846	0.559421	0.719835	0.45807	0.395872	0.517053
32.9654	0.340324	0.131874	32.99	0.36205	0.187715												1857.79	0.908985	0.74953	0.999019	0.970312	0.8573	1	0.259298	0.231487	0.305413	0.395875	0.346192	0.44842	0.983273	0.970089	0.997183	0.9994	0.997378	0.999998	0.633575	0.555157	0.718073	0.456387	0.395064	0.514271
33.4654	0.335151	0.131397	33.49	0.390643	0.170778												1886.37	0.904162	0.741057	0.998619	0.966454	0.847204	1	0.255776	0.228226	0.301474	0.391863	0.342425	0.444031	0.98191	0.967917	0.996791	0.99942	0.996976	0.999999	0.631272	0.552691	0.71545	0.454681	0.394308	0.511135
33.9654	0.330328	0.130351	33.99	0.380735	0.174597												1914.95	0.899314	0.732658	0.99813	0.962364	0.836349	1	0.252301	0.225005	0.297585	0.387869	0.338603	0.439643	0.980519	0.965705	0.996389	0.999428	0.996561	0.999999	0.62894	0.549833	0.713079	0.452953	0.393543	0.508203
34.4654	0.326031	0.129269	34.49	0.387247	0.16985												1943.53	0.894445	0.724208	0.997691	0.958057	0.826706	1	0.248871	0.22166	0.293738	0.383896	0.334736	0.435261	0.979103	0.963478	0.995978	0.999427	0.996134	0.999997	0.626579	0.547627	0.710765	0.451204	0.392771	0.505303
34.9654	0.321595	0.128785	34.99	0.373061	0.174377												1972.12	0.889562	0.715606	0.997233	0.953548	0.817301	1	0.245487	0.218451	0.289739	0.379947	0.330918	0.430889	0.977663	0.961231	0.995552	0.999417	0.995695	1	0.624192	0.545357	0.708635	0.449436	0.391954	0.501811
35.4654	0.315989	0.127735	35.49	0.348291	0.185333												2000.7	0.88467	0.707308	0.996676	0.94885	0.807988	1	0.242149	0.215468	0.285784	0.376025	0.327215	0.426667	0.976201	0.958977	0.995114	0.999399	0.995243	1	0.62178	0.543282	0.706347	0.447649	0.390892	0.498616
35.9654	0.31212	0.127651	35.99	0.378319	0.168436												2029.28	0.879774	0.698975	0.99612	0.943978	0.798772	0.999998	0.238855	0.212394	0.282218	0.372132	0.323552	0.422613	0.974719	0.956601	0.994668	0.999373	0.994736	1	0.619345	0.541061	0.703597	0.445844	0.389821	0.495549
36.4654	0.307245	0.1267	36.49	0.374225	0.16834												2057.86	0.874877	0.690846	0.995514	0.938944	0.789641	1	0.235605	0.209325	0.278418	0.36827	0.319928	0.418704	0.973219	0.954246	0.994216	0.999342	0.994211	1	0.616888	0.538532	0.701388	0.444024	0.388774	0.492128
36.9654	0.304171	0.12589	36.99	0.377439	0.166738												2086.44	0.869985	0.682801	0.994912	0.933762	0.779879	0.999993	0.232399	0.206317	0.274487	0.364441	0.316231	0.414813	0.9717	0.951873	0.993757	0.999305	0.993689	0.999999	0.614411	0.536026	0.698967	0.442188	0.387877	0.488762
37.4654	0.299854	0.124696	37.49	0.366492	0.168724												2115.02	0.865101	0.674841	0.994306	0.928446	0.770232	0.99998	0.229237	0.203353	0.270798	0.360647	0.312811	0.410936	0.970166	0.94945	0.993293	0.999263	0.993172	0.999999	0.611915	0.533258	0.697046	0.440339	0.386968	0.485461
37.9654	0.295453	0.124393	37.99	0.366899	0.168597												2143.6	0.860229	0.666979	0.993651	0.92301	0.76135	0.999969	0.226116	0.200462	0.267185	0.356889	0.309273	0.406898	0.968617	0.94701	0.992824	0.999217	0.992644	1	0.609402	0.530134	0.695291	0.438477	0.386283	0.482336
38.4654	0.293	0.124261	38.49	0.369567	0.168074												2172.19	0.855371	0.659208	0.992942	0.917466	0.752179	0.999943	0.223039	0.197628	0.263717	0.353168	0.305662	0.402815	0.967055	0.94455	0.992351	0.999167	0.992107	1	0.606873	0.52722	0.693525	0.436604	0.385403	0.478795
38.9654	0.291342	0.122676	38.99	0.366151	0.168615												2200.77	0.850531	0.651523	0.992213	0.911827	0.742935	0.999907	0.220002	0.194711	0.260165	0.349486	0.302422	0.398763	0.96548	0.942067	0.991874	0.999113	0.99156	0.999999	0.604331	0.52395	0.691747	0.434721	0.384355	0.476
39.4642	0.289911	0.131593	39.49	0.368226	0.166153												2229.35	0.845711	0.643908	0.991472	0.906105	0.733786	0.999855	0.217007	0.191891	0.256722	0.345844	0.299086	0.394775	0.963893	0.939563	0.991401	0.999056	0.991005	1	0.601776	0.52072	0.689804	0.432828	0.383353	0.472667
39.9642	0.287186	0.131908	39.99	0.36592	0.166549												2257.93	0.840915	0.636381	0.990725	0.900311	0.724636	0.999746	0.214053	0.188994	0.253271	0.342243	0.295762	0.390958	0.962296	0.937006	0.990925	0.998996	0.990444	1	0.59921	0.517814	0.687912	0.430927	0.3825	0.469631
40.4642	0.284946	0.130769	40.49	0.356597	0.167936												2286.51	0.836144	0.628998	0.989988	0.894455	0.715699	0.999646	0.211139	0.186194	0.249858	0.338683	0.292486	0.387174	0.960689	0.934479	0.990449	0.998934	0.989876	1	0.596634	0.514245	0.685897	0.429019	0.381623	0.466587
40.9642	0.281179	0.13071	40.99	0.356889	0.167477												2315.09	0.831401	0.621661	0.989208	0.888549	0.706863	0.99951	0.208265	0.183522	0.246492	0.335165	0.289254	0.383443	0.959073	0.932006	0.989971	0.99887	0.989301	1	0.59405	0.511077	0.68389	0.427106	0.380475	0.464369
			41.49	0.354883	0.167919												2343.67	0.826688	0.614414	0.988492	0.882601	0.69826	0.999358	0.205429	0.180794	0.243317	0.33169	0.286067	0.379757	0.957449	0.929519	0.989493	0.998804	0.988721	1	0.591459	0.50769	0.681889	0.425187	0.379524	0.461736
																	2372.26	0.822007	0.607243	0.987615	0.87662	0.689664	0.999226	0.202633	0.178137	0.240144	0.328259	0.282895	0.376114	0.955817	0.927018	0.989016	0.998736	0.98815	0.999999	0.588862	0.504523	0.679874	0.423265	0.378569	0.458777
																	2400.84	0.817359	0.600064	0.986828	0.870615	0.681176	0.999046	0.199874	0.175622	0.237011	0.324871	0.27974	0.372505	0.954179	0.924404	0.98854	0.998666	0.9876	0.999999	0.586261	0.501374	0.678013	0.421339	0.377487	0.456274
																	2429.42	0.812747	0.593047	0.986215	0.864593	0.67269	0.998832	0.197154	0.173127	0.233917	0.321527	0.276636	0.368843	0.952536	0.921766	0.988065	0.998596	0.987048	0.999999	0.583658	0.498211	0.676428	0.419411	0.376162	0.453631
																	2458	0.808171	0.586134	0.985478	0.858561	0.664598	0.998635	0.19447	0.170617	0.230863	0.318227	0.273581	0.365225	0.950887	0.91914	0.987594	0.998525	0.986494	1	0.581052	0.495323	0.675237	0.417483	0.375247	0.450724

## Sheet: Supplementary Figure 1
Huang and Ferrel 1996 (H' 1996)			Kholodenko 2000 (K' 2000)			Levchenko 2000 (L' 2000)			Hornberg et al. 2005 (H' 2005)			Birtwistle et al. 2007 (B' 2007)			Orton et al. 2009 (O' 2009)			von Kreigsheim et al. 2009 (vK' 2009)			Shin et al. 2014 (S' 2014)			Ryu et al. 2015 (R' 2015)			Kochanczyk et al. 2017 (K' 2017)
parameter	mu_star	sigma	parameter	mu_star	sigma	parameter	mu_star	sigma	parameter	mu_star	sigma	parameter	mu_star	sigma	names	mu_star	sigma	parameter	mu_star	sigma	parameter	mu_star	sigma	parameter	mu_star	sigma	parameter	mu_star	sigma
MKK_tot	23.9948	116.97	K8	179.588	550.05	kOff1	0.000374385	0.00368481	kd1	257888	1.40843e+06	koff67	7.526846520805151e-13	1.6527863398202367e-12	km_Erk_Activation	114451	181190	k42	0.430652	1.34526	kc47	1.53943	5.14891	D2	0.199532	0.119032	k3	77.4018	699.074
a3	4.37005	19.4957	v10	101.548	332.159	a2	0.00910672	0.0579151	k2	21745.4	78352.9	Kmf52	123.7583314040475	339.9171460372719	k1_C3G_Deactivation	188316	279358	k37	0.0329891	0.388795	kc43	0.497903	2.71534	T_dusp	0.0952286	0.206881	q1	270497	833547
k7	5.95947	20.8969	v9	344.715	765.881	kOn1	0.00420295	0.0405057	kd2	12089.5	63320.6	koff57	59.40583223937074	187.85773264406706	km_Erk_Deactivation	130182	215486	k4	0.183704	0.665851	kd39	1.09615	4.57847	K_dusp	0.0400181	0.0869776	q3	61402.7	387238
a4	4.21383	20.2558	K7	28.1211	216.206	k10	0.0238445	0.104873	k3	3118.2	11869.8	EGF_off	17.83019428411906	41.198733364044124	k1_Akt_Deactivation	2325.67	9215.6	k27	0.0226305	0.15606	kc45	1.06713	4.33317	K2	0.325782	0.316579	q2	319106	950668
d3	1.73085	14.002	K9	1.29565	3.15367	RAFPase	0.0122489	0.0721624	kd3	6765.1	30762.9	koff29	1.2655067618533695e-11	4.001278522728679e-11	k1_P90Rsk_Deactivation	32265.2	115830	k45	0.000471866	0.00356453	ERK_tot	1.42859	4.88626	dusp_ind	0.0519577	0.139777	u3	59415.6	408454
d10	1.08399	7.66557	KI	50.5212	198.804	k4	0.00613103	0.0449458	k4	785.402	3016.1	koff31	1.6545862483997483e-11	4.3677371916070616e-11	k1_PI3K_Deactivation	537.001	2525.44	k30	0.168584	0.738225	ki39	0.25828	0.744818				d1	69141.9	389159
d2	0.71817	11.2515	MAPK_total	69.2098	351.383	k6	0.00802214	0.0568816	kd4	647	3463.67	koff89	10.90121070900254	25.36691620506752	k1_Sos_Deactivation	42171.7	116710	k43	0.00212149	0.021992	kc41	0.531972	2.48128				q6	80851.1	473345
a2	1.5766	8.77327	K10	97.4826	399.705	kOff4	0.00148069	0.0200901	k5	1221.74	6227.29	kcat90	192.6781033456621	406.15973467963755				k48	0.00235963	0.0243277							u2b	128842	612820
d6	1.07985	12.5306				kOn2	0.00726456	0.0511236	kd5	11265.2	61532.2	koff91	38.564795520825115	90.38885788192654				k5	0.0247109	0.198956							u1a	20992.6	227817
a8	13.9468	78.9827				total_scaffold	0.00945297	0.0587646	k6	594455	3.24282e+06	koff40	128.20648992399444	360.02740827839955				k14	8.95371e-05	0.00129741							d2	185239	662517
a1	3.19527	18.9979				d7	0.00144159	0.0148745	kd6	7518.48	36217.4	koff61	6.812187377182221e-10	2.1525479863052807e-09				k28	0.0482838	0.340691							u2a	100683	499579
E2_tot	1.48562	13.1831				d9	0.00222791	0.0142359	k8	612358	3.187e+06	koff77	1.299869413976414e-10	4.0892441194858174e-10				k39	0.00984025	0.0969948							q5	902.18	13380.9
a7	4.71517	21.8002				d3	0.000794424	0.0104784	kd8	1638.31	6434.68	koff21	1.688732905653769e-05	3.627321838716978e-05				k46	0.00130297	0.00972163							u1b	2490.1	12633.9
a9	16.9381	115.896				a3	0.000677426	0.00589067	k10b	2.52093	8.71448	koff45	0.13125493287025186	0.39139672700270006				k63	0.00627428	0.0858732							q4	65886.2	349147
k5	1.81523	8.93068				a10	0.0264516	0.108729	kd10	36.7388	196.244	koff68	1.167433741122921e-12	2.513110421919327e-12				k68	0.08129	0.448946
a6	4.4551	24.0217				kOff3	0.0174177	0.0837765	k13	100579	546503	koff24	3.020940149904455e-10	9.42863750298388e-10				k55	0.0038563	0.0452122
d1	0.419311	5.02651				k8	0.00352455	0.0262614	kd13	24055.1	89581.3	kf12	2.121151770248262e-12	6.506810597935366e-12				k29	0.0817857	0.441382
d9	0.785342	7.78314				k5	0.0111647	0.0668626	k15	5939.81	32448.1	b98	0.11533534981823683	0.35822561387237983				k41	0.155797	0.731474
d5	0.0788348	0.558182				a9	0.0122458	0.071869	kd15	383.052	1751.19	HRGoff_4	3.063893260917229e-12	7.789880908678468e-12				k25	0.107086	0.651922
k8	20.8444	120.32				a8	0.00696871	0.0442724	k16	1180.48	4946.25	VeVc	0.0460206	0.1034685479342061				k7	0.0455605	0.368507
d8	4.53992	23.9109				a5	0.00112161	0.0128947	kd63	69802.8	314441	koff4	0.0853614	0.2699340142360395				k13	0.107935	0.53621
k4	1.95247	13.9788				d8	0.00161324	0.0125935	k17	19762.4	107498	koff78	2.2663314101569755e-12	6.379472445956059e-12				k2	0.0237556	0.376891
k6	3.12975	18.0982				d5	0.000325443	0.00358625	kd17	1705.68	6186.97	koff26	2.935694321091869e-12	7.067836340111277e-12				k40	0.042514	0.256664
k9	9.76937	23.7107				a6	0.0105243	0.0640425	k18	210111	1.1506e+06	koff88	34.312250604358084	108.5044888903439				k6	0.00634737	0.0850352
k3	8.32319	76.202				k7	0.00262992	0.0308508	kd18	11467.6	54519.6	koff22	9.133011130528501e-12	2.7718963834719535e-11				k18	0.000611123	0.00791231
d7	1.97223	17.6507				d2	0.00457575	0.0385779	k19	6.11666	25.1936	a98	6.172550009640802e-06	1.938491143683962e-05				k56	0.000299633	0.00330802
a10	17.0008	41.1491				a7	0.00561774	0.0456648	kd19	8691.27	37257.2	koff8	8.897698682274115e-11	2.8103211329019547e-10				k32	0.321951	1.15979
MAPK_tot	37.9114	50.2061				d10	0.00357068	0.0362462	k20	1988.31	10878.8	koff28	9.103761913427234e-10	2.1711906496804308e-09				k38	0.0110106	0.0587923
k2	0.901345	7.00103				a1	0.0116797	0.0726428	kd20	422.495	1374.49	kf14	1.3228895127821825e-11	3.576479535170988e-11				k10	0.0343019	0.254693
d4	0.285088	2.36447				a4	0.00376947	0.0355396	k21	307.919	1270.57	koff76	7.816256143041447e-11	2.4654316904179705e-10				k34	0.119059	0.505387
a5	5.3027	20.9115				k9	0.0147339	0.0764399	kd21	65.9903	303.139	koff25	1.3839382764804336e-12	3.0389658929596093e-12
MKKK_tot	15.3252	87.1332				d6	0.00236249	0.0271083	k22	2.99703	7.60401	koff73	0.24763991200679833	0.7421748283508238
k10	20.3975	116.415				k2	0.00427507	0.0286624	kd22	149.763	811.013	koff95	21.986943101063098	52.61430707840879
MKKPase_tot	5.80441	22.1061				d1	0.00269768	0.0204461	k23	412.71	1138.18	koff59	2.16394	6.451493826335402
k1	9.82608	84.8971				k3	0.00220365	0.0221606	kd23	6428.73	35166.6	koff66	4.917824670454045e-12	1.039284820553792e-11
						MEKPase	0.0106276	0.0660715	kd24	1929.82	6626.59	koff65	1.5386925543543368e-09	4.862363723137675e-09
						kOff2	0.00959924	0.0605095	k25	60.6015	186.406	Kmr52	4.280142551394871	10.035997848861838
						MAPKPase	0.0365951	0.131748	kd25	70.2679	367.372	koff33	1.3254464245650802e-11	2.5656912058598815e-11
						d4	0.00240818	0.0272939	k28	92.0303	336.905	kf15	4.642617546929727e-11	1.40736914676334e-10
						k1	0.0112617	0.0673075	kd28	73160.1	397981	koff6	1.7965640880344726e-11	3.4870529596407645e-11
									k29	1.45447	3.78243	kon91	70.52728678244512	153.0019422354413
									kd29	14040.6	75457.5	kf13	3.3355996090223e-11	9.626307712638977e-11
									k32	91.9686	274.954	kcat94	116.85131555384467	365.61017812864685
									kd32	3343.1	15929.1	koff30	4.596177173867651e-12	1.0925086066194085e-11
									k33	112.899	330.124	koff42	23.26196586881245	71.99580954201188
									kd33	81.4563	296.719	kon93	23.276430012107717	57.48421770275308
									k34	347.705	1359.06	koff70	6.870042782258976e-14	2.1553919160630926e-13
									kd34	8333.12	44940.6	koff58	0.000558676	0.00174878
									k35	2798.8	7481.21	kf11	0.12176105556891859	0.38444352125896314
									kd35	7.50431	22.3927	koff19	0.025855884981197987	0.053919833535507465
									k36	505.322	1638.64	kcat96	5.544581431446083	15.04596106048877
									kd36	6916.08	36502.6	koff36	1.62515978138634e-11	5.1361887112979535e-11
									k37	671.51	3498.42	kcat92	22.930839682949973	67.17926391661209
									kd37	2292.63	9955.43	koff17	0.00126294	0.00399372
									k40	19820.3	105038	HRGoff_3	2.1965106816954583e-12	6.26469972875987e-12
									kd40	9847.28	43218.1	koff46	24.0169	75.92978895459126
									k41	6317.33	26132.2	koff71	1.1972437334620655e-12	3.5547289873724013e-12
									kd41	159.902	571.921	koff34	1.655724521670046e-13	3.2200720378849e-13
									k42	497185	1.66211e+06	koff20	4.526591942523299	13.556797254296704
									kd42	525294	1.92033e+06	koff72	1.0755668266598066e-12	2.332358566064262e-12
									k43	555064	1.94347e+06	kcon49	54.92996316044215	164.63232250347994
									kd43	590.995	1534.44	kf63	4.610432846242482e-12	1.1565184851069846e-11
									k44	2.53965e+06	5.01641e+06	kdeg	0.0363463	0.11493622525585982
									kd52	373909	857404	koff93	0.13190920846045243	0.33592179493877383
									k45	61961.3	189166	koff35	4.9888479977360903e-11	1.2978457237590315e-10
									kd45	1.56106e+06	5.04115e+06	koff5	1.8490197323609134	5.829048830715136
									k47	245097	731277	koff18	8.024818445783976e-05	0.000252919
									kd47	1.08758e+06	2.77444e+06	koff41	17.034883297420002	53.83283690538069
									k48	112033	404715	koff32	3.63651141296017e-10	1.1488560484672191e-09
									kd48	2.73803e+06	5.20608e+06	Vmaxr52	22.665821329739202	67.53371044336738
									k49	907063	2.97804e+06	koff74	0.1240030998804134	0.30816297234922757
									kd49	1.37279e+06	4.14567e+06	koff75	8.659277539855698e-12	2.730618697705411e-11
									k50	15512.6	71659.5	koff27	9.875063429737e-12	3.0555411365858304e-11
									kd50	1.7832e+06	4.23599e+06	koff43	0.000697007	0.00217252
									k52	256174	722835	koff62	7.167124853048733e-13	1.5293803818800668e-12
									kd44	986510	3.14457e+06	koff23	3.2153470586427454e-10	1.015587489953051e-09
									k53	1.59929e+06	3.57105e+06	koff37	1.8957228136516733e-13	4.3790895209230524e-13
									kd53	2.23679e+06	4.93003e+06	koff44	17.234076135000343	50.72910649216825
									k55	2.16904e+06	4.4836e+06	koff80	2.6392783997592685e-11	7.703671312582514e-11
									kd55	2.16569e+06	4.12823e+06	koff60	2.7270566731269725	8.621145457735585
									k56	1.49598e+06	3.48234e+06	kf48	0.021644986571564946	0.0670299
									kd56	3.02428e+06	5.62105e+06	koff69	1.1661837864583483e-11	3.671738007152005e-11
									k57	641689	1.61587e+06	koff16	0.0012277	0.00388175
									kd57	1.80572e+06	3.99825e+06	kf64	3.80473184281757e-12	1.0522311259764519e-11
									k58	303654	1.65925e+06	koff9	6.768209501316607e-12	1.7152031339021832e-11
									kd58	2.04185e+06	5.97017e+06	kon89	111.88659807994031	332.63467329686955
									k60	648.503	2471.85	kf10	0.28001413867575675	0.8853884928212707
									kd60	9036.99	41137.4	koff79	9.140538092676767e-12	2.1769701201457374e-11
									k61	0.464435	2.5233	kon95	76.27458895072076	187.58735954340483
									kd61	0.728106	2.59934	koff7	9.441734296641104e-12	2.6891194480797514e-11
									k126	5401.34	12008.1
									kd126	9260.79	21834
									k127	0.0223237	0.107717
									kd127	3.50111	14.0862

## Sheet: Supplementary Figure 2
	Panel A																																Panel B
	Huang and Ferrel 1996 (H' 1996)			Kholodenko 2000 (K' 2000)			Levchenko 2000 (L' 2000)			Hornberg et al. 2005 (H' 2005)			Birtwistle et al. 2007 (B' 2007)			Orton et al. 2009 (O' 2009)			von Kreigsheim et al. 2009 (vK' 2009)			Shin et al. 2014 (S' 2014)			Ryu et al. 2015 (R' 2015)			Kochanczyk et al. 2017 (K' 2017)					Stacking			pBMA			BMA
Time (min)	Posterior mean	95% Cred. Int		Posterior mean	95% Cred. Int		Posterior mean	95% Cred. Int		Posterior mean	95% Cred. Int		Posterior mean	95% Cred. Int		Posterior mean	95% Cred. Int		Posterior mean	95% Cred. Int		Posterior mean	95% Cred. Int		Posterior mean	95% Cred. Int		Posterior mean	95% Cred. Int			Time (min)	Posterior mean	95% Cred. Int		Posterior mean	95% Cred. Int		Posterior mean	95% Cred. Int
		lower (2.5th percentile)	upper (97.5th percentile)		lower (2.5th percentile)	upper (97.5th percentile)		lower (2.5th percentile)	upper (97.5th percentile)		lower (2.5th percentile)	upper (97.5th percentile)		lower (2.5th percentile)	upper (97.5th percentile)		lower (2.5th percentile)	upper (97.5th percentile)		lower (2.5th percentile)	upper (97.5th percentile)		lower (2.5th percentile)	upper (97.5th percentile)		lower (2.5th percentile)	upper (97.5th percentile)		lower (2.5th percentile)	upper (97.5th percentile)				lower (2.5th percentile)	upper (97.5th percentile)		lower (2.5th percentile)	upper (97.5th percentile)		lower (2.5th percentile)	upper (97.5th percentile)
0	0	0	0	0	0	0	0	0	0	0	0	0	0.0392087	0	0.18477	0	0	0	0	0	0	0	0	0	0	0	0	0	0	0		0	0	0	0	0.00352289	0	0.0166015	0.00109508	0	0.00516054
0.477318	0.000517759	6.13537e-09	0.00396679	0.00223922	9.66433e-05	0.0066488	0.00988871	0.00229354	0.0304588	0.0129453	0.00259397	0.039266	0.0052609	0	0.037862	0.0048827	0.00208	0.0133268	0.0158426	0.00637245	0.0392911	0.0153642	0.006542	0.0243296	0.0137293	0.00969608	0.0234024	3.31844e-06	2.52001e-11	1.62792e-05		0.477318	0.0048827	0.00208	0.0133268	0.00697561	0.00408824	0.011514	0.00364898	0.00166705	0.009236
0.977318	0.00741042	4.12047e-07	0.043377	0.011762	0.001122	0.0284527	0.0448827	0.0165103	0.0911469	0.0472714	0.0148586	0.100895	0.0161016	0	0.0565912	0.0325246	0.0168502	0.0640086	0.0591998	0.0306902	0.113841	0.0614121	0.034612	0.0905956	0.0694654	0.0462213	0.097817	0.00152104	7.76325e-07	0.00555562		0.977318	0.0325246	0.0168502	0.0640086	0.0324623	0.0227354	0.0461524	0.0237339	0.0127359	0.0443869
1.47732	0.0336018	5.78192e-06	0.121852	0.0345226	0.00802293	0.0718168	0.101425	0.0498533	0.169682	0.0980701	0.0371339	0.173023	0.063521	0	0.14259	0.0858977	0.0491355	0.144165	0.121666	0.0713747	0.20149	0.128932	0.0822186	0.179577	0.152665	0.105621	0.199752	0.0178454	0.000172393	0.0498953		1.47732	0.0858977	0.0491355	0.144165	0.0805859	0.0607765	0.105014	0.0667104	0.0388796	0.104674
1.97732	0.0890976	5.74219e-05	0.225976	0.0753966	0.0244107	0.139218	0.173415	0.104609	0.26469	0.162767	0.0779141	0.263311	0.138545	0.025984	0.245569	0.159622	0.0977002	0.239773	0.196181	0.124975	0.297777	0.208979	0.138785	0.284084	0.247609	0.180186	0.318154	0.0677222	0.00510919	0.153991		1.97732	0.159622	0.0977002	0.239773	0.149589	0.116745	0.185873	0.133887	0.084289	0.194691
2.47732	0.175445	0.00310966	0.357841	0.137037	0.0566391	0.231055	0.25466	0.164184	0.371585	0.238953	0.122696	0.369973	0.231519	0.0854328	0.364766	0.24631	0.159087	0.346767	0.277149	0.191294	0.393902	0.294366	0.207179	0.384504	0.34357	0.264072	0.430211	0.15455	0.0322736	0.311202		2.47732	0.24631	0.159087	0.346767	0.234634	0.189317	0.281061	0.220874	0.154873	0.303649
2.97732	0.284821	0.0534442	0.489645	0.219848	0.115567	0.357327	0.340031	0.228828	0.466606	0.324235	0.184565	0.487365	0.333107	0.165212	0.483589	0.338893	0.230321	0.451684	0.360226	0.258048	0.489866	0.379952	0.280444	0.482706	0.434262	0.352411	0.532013	0.267731	0.0929004	0.462369		2.97732	0.338893	0.230321	0.451684	0.328932	0.275207	0.382532	0.319549	0.235311	0.412931
3.47732	0.40506	0.179808	0.640597	0.321682	0.191218	0.527956	0.425593	0.301949	0.577834	0.416209	0.251492	0.608544	0.435658	0.232468	0.593318	0.431627	0.305767	0.561248	0.442115	0.325063	0.583755	0.462284	0.35346	0.573101	0.516712	0.425554	0.615665	0.391221	0.187697	0.592513		3.47732	0.431627	0.305767	0.561248	0.425645	0.366676	0.483206	0.421204	0.324562	0.523074
3.97735	0.521345	0.301894	0.771135	0.437362	0.270715	0.709366	0.508148	0.376407	0.666931	0.512405	0.329254	0.749538	0.533516	0.319507	0.709396	0.520373	0.384835	0.652623	0.520427	0.394794	0.657282	0.539276	0.424319	0.649201	0.590014	0.496489	0.686937	0.510649	0.290235	0.729808		3.97735	0.520373	0.384835	0.652623	0.518974	0.456314	0.577062	0.518772	0.416459	0.625737
4.47735	0.623445	0.425515	0.867848	0.558952	0.358466	0.883641	0.585449	0.442159	0.746462	0.609953	0.403887	0.870325	0.622192	0.414265	0.811688	0.602445	0.464806	0.739502	0.593525	0.465416	0.738095	0.609766	0.495437	0.718302	0.654335	0.561673	0.750141	0.616235	0.390825	0.827219		4.47735	0.602445	0.464806	0.739502	0.604845	0.544442	0.664519	0.607518	0.501343	0.707986
4.97774	0.708484	0.511892	0.9289	0.67655	0.44509	0.993133	0.656297	0.518457	0.814948	0.703843	0.480339	0.988222	0.699162	0.5024	0.885571	0.676391	0.535738	0.807918	0.660452	0.535735	0.804521	0.673289	0.558113	0.778407	0.710388	0.617824	0.805237	0.704371	0.491427	0.894751		4.97774	0.676391	0.535738	0.807918	0.681209	0.62307	0.736758	0.685373	0.580032	0.787215
5.47774	0.776936	0.590674	0.959187	0.780868	0.53521	1	0.719808	0.584376	0.871507	0.787646	0.551189	1	0.764186	0.58554	0.953861	0.741429	0.598551	0.865246	0.720578	0.599761	0.856439	0.729673	0.62093	0.829473	0.758923	0.666855	0.849074	0.77584	0.58528	0.93447		5.47774	0.741429	0.598551	0.865246	0.747302	0.69179	0.797511	0.752034	0.650191	0.844821
5.97774	0.831076	0.666523	0.982197	0.86357	0.630836	1	0.775675	0.647916	0.926577	0.856106	0.623067	1	0.817286	0.675009	0.990609	0.797526	0.666938	0.907924	0.773781	0.661202	0.896227	0.779173	0.679118	0.871684	0.800831	0.710871	0.882738	0.832956	0.665924	0.964693		5.97774	0.797526	0.666938	0.907924	0.803184	0.751398	0.852038	0.808157	0.7177	0.890888
6.47774	0.873514	0.729843	0.991021	0.921834	0.712056	1	0.823056	0.708414	0.959356	0.905665	0.683835	1	0.859757	0.746143	0.999679	0.844965	0.731521	0.93732	0.82014	0.711469	0.926001	0.82216	0.727809	0.906032	0.836896	0.755572	0.912846	0.878054	0.731785	0.982821		6.47774	0.844965	0.731521	0.93732	0.849285	0.805711	0.891032	0.854644	0.772926	0.927144
6.97774	0.90674	0.778081	0.997135	0.95912	0.793303	1	0.863133	0.759203	0.980194	0.94064	0.739343	1	0.893461	0.791949	0.996994	0.884276	0.78253	0.961677	0.859909	0.755411	0.954006	0.85909	0.772549	0.933736	0.867824	0.795868	0.934122	0.913219	0.78488	0.993149		6.97774	0.884276	0.78253	0.961677	0.886845	0.848573	0.922908	0.892511	0.816825	0.953361
7.47774	0.932633	0.82094	0.998901	0.980527	0.849371	1	0.896571	0.804884	0.984686	0.963417	0.794756	1	0.920146	0.830294	0.998253	0.916153	0.827252	0.978615	0.893464	0.795716	0.972007	0.890452	0.813885	0.95554	0.894222	0.82682	0.955155	0.940204	0.835506	0.996808		7.47774	0.916153	0.827252	0.978615	0.91696	0.883091	0.947129	0.922782	0.860859	0.972281
7.97774	0.952526	0.858499	1	0.991313	0.916716	1	0.923929	0.845335	0.991825	0.976924	0.859401	1	0.941154	0.865679	1	0.941388	0.870393	0.989895	0.921262	0.833651	0.984678	0.916755	0.84927	0.972117	0.916634	0.854856	0.969421	0.960456	0.875892	0.999744		7.97774	0.941388	0.870393	0.989895	0.940668	0.912567	0.964534	0.946448	0.895324	0.984502
8.47774	0.967548	0.890808	1	0.995511	0.947433	1	0.94574	0.878384	0.996838	0.983369	0.908193	1	0.957478	0.891717	1	0.960803	0.900224	0.996874	0.943802	0.869632	0.993627	0.938493	0.880707	0.984207	0.935511	0.879275	0.980057	0.975155	0.909478	1		8.47774	0.960803	0.900224	0.996874	0.958889	0.934891	0.977977	0.964434	0.920477	0.992304
8.97774	0.978556	0.918285	1	0.997406	0.970341	1	0.962684	0.906463	0.998898	0.985377	0.94614	1	0.969873	0.916029	1	0.975201	0.924796	0.999987	0.961594	0.900735	0.998699	0.956132	0.908266	0.992547	0.951248	0.900951	0.987999	0.985266	0.935367	1		8.97774	0.975201	0.924796	0.999987	0.972505	0.952913	0.986793	0.977579	0.940707	0.996474
9.47774	0.98619	0.941175	1	0.998309	0.982347	1	0.975406	0.930233	1	0.984432	0.957495	1	0.978926	0.936901	1	0.985323	0.945669	1	0.975138	0.923187	1	0.970101	0.931661	0.997678	0.964193	0.919944	0.993591	0.991578	0.956056	1		9.47774	0.985323	0.945669	1	0.982222	0.967588	0.992619	0.98663	0.960277	0.998414
9.97774	0.990967	0.959671	1	0.998749	0.990953	1	0.984459	0.945183	1	0.981582	0.952134	1	0.985117	0.947097	1	0.991829	0.961795	1	0.984919	0.944397	1	0.98079	0.949707	0.999804	0.974636	0.936472	0.997612	0.994737	0.971438	1		9.97774	0.991829	0.961795	1	0.988634	0.977492	0.995749	0.992232	0.973124	0.99932
10.4777	0.993306	0.967558	1	0.998876	0.995645	0.999996	0.990326	0.959843	1	0.977647	0.947841	1	0.988849	0.947049	1	0.99529	0.97753	1	0.991392	0.959637	1	0.98856	0.964373	1	0.982825	0.950729	0.999413	0.995278	0.978178	1		10.4777	0.99529	0.97753	1	0.992245	0.98376	0.997292	0.994936	0.982707	0.999568
10.9777	0.99355	0.968277	1	0.99874	0.995334	0.999992	0.993418	0.967012	1	0.973064	0.941262	0.998729	0.990461	0.944498	1	0.9962	0.984153	1	0.994988	0.973308	1	0.993739	0.976959	1	0.98898	0.962887	1	0.99364	0.96924	1		10.9777	0.9962	0.984153	1	0.993479	0.986989	0.997813	0.995213	0.984412	0.999692
11.4777	0.991992	0.964554	1	0.998351	0.994365	1	0.994098	0.957973	1	0.967972	0.934622	0.997609	0.990248	0.94143	1	0.994979	0.980437	1	0.996099	0.978218	1	0.996623	0.985497	1	0.993297	0.973094	1	0.990191	0.96041	1		11.4777	0.994979	0.980437	1	0.992689	0.984885	0.997663	0.993461	0.980829	0.999585
11.9777	0.988889	0.956227	1	0.997685	0.992072	0.999984	0.992689	0.948029	1	0.96243	0.926602	0.995743	0.988458	0.934491	1	0.991984	0.972699	1	0.99508	0.977487	1	0.997477	0.988115	1	0.995943	0.980854	1	0.985235	0.950262	1		11.9777	0.991984	0.972699	1	0.990179	0.981027	0.996686	0.990016	0.973373	0.998922
12.4777	0.98446	0.948056	1	0.996677	0.988764	0.999966	0.989475	0.938334	1	0.956556	0.918141	0.993028	0.985302	0.928084	1	0.987511	0.964298	1	0.992252	0.969143	1	0.996534	0.983088	1	0.997058	0.985714	1	0.979029	0.940152	0.999601		12.4777	0.987511	0.964298	1	0.98621	0.975445	0.994555	0.98516	0.965228	0.997088
12.9777	0.978879	0.939887	0.99957	0.9952	0.984307	0.99992	0.984708	0.928578	1	0.950422	0.910651	0.987332	0.980959	0.920792	1	0.981808	0.955308	1	0.987893	0.959976	1	0.994003	0.975832	1	0.99677	0.984186	1	0.971788	0.929084	0.99708		12.9777	0.981808	0.955308	1	0.981	0.968739	0.990868	0.979127	0.956951	0.994574
13.4777	0.972305	0.929408	0.998903	0.993059	0.97857	0.999878	0.978612	0.918736	0.99983	0.944066	0.902263	0.9808	0.975585	0.913445	0.999993	0.975083	0.945426	0.998722	0.982247	0.950249	0.999852	0.990071	0.967346	1	0.995196	0.975425	1	0.963693	0.916707	0.992724		13.4777	0.975083	0.945426	0.998722	0.974737	0.961074	0.986272	0.972114	0.948507	0.991601
13.9777	0.964871	0.918055	0.996676	0.990023	0.970908	0.999797	0.971382	0.908958	0.998011	0.937513	0.893013	0.974326	0.969311	0.907894	0.998361	0.967508	0.935238	0.995769	0.975525	0.940101	0.998485	0.984906	0.958459	0.998922	0.992439	0.965161	1	0.954896	0.90425	0.986669		13.9777	0.967508	0.935238	0.995769	0.967578	0.952633	0.981001	0.964288	0.93944	0.986572
14.4777	0.956705	0.905081	0.993086	0.985885	0.961764	0.999603	0.963185	0.89934	0.994852	0.930779	0.883664	0.96965	0.962251	0.90165	0.995829	0.959231	0.924839	0.990458	0.96791	0.929656	0.996651	0.978659	0.948924	0.996493	0.988592	0.953604	1	0.94553	0.893195	0.979682		14.4777	0.959231	0.924839	0.990458	0.959659	0.94387	0.974361	0.955789	0.928963	0.980688
14.9777	0.947917	0.894082	0.988754	0.980486	0.952075	0.999054	0.954163	0.889582	0.990797	0.923877	0.874341	0.964355	0.954506	0.892853	0.991765	0.950376	0.91393	0.984629	0.959554	0.918969	0.993053	0.971464	0.938779	0.992825	0.983739	0.940961	0.999752	0.935703	0.881721	0.972681		14.9777	0.950376	0.91393	0.984629	0.951096	0.934774	0.967201	0.946737	0.918514	0.973368
15.4777	0.938593	0.884669	0.983821	0.973756	0.942247	0.997701	0.944447	0.875421	0.985537	0.916819	0.865027	0.957666	0.946162	0.881559	0.986701	0.941047	0.902912	0.978028	0.950587	0.908088	0.988351	0.96344	0.928403	0.987946	0.977958	0.927437	0.998322	0.92551	0.870597	0.965134		15.4777	0.941047	0.902912	0.978028	0.94199	0.925127	0.959148	0.937231	0.908035	0.965406
15.9777	0.928814	0.872809	0.97641	0.965778	0.931047	0.99513	0.934155	0.861259	0.97927	0.909612	0.855719	0.950737	0.937297	0.874581	0.980548	0.931333	0.892694	0.970604	0.941116	0.897094	0.982682	0.954692	0.916545	0.982251	0.971317	0.913202	0.995778	0.915032	0.859805	0.957074		15.9777	0.931333	0.892694	0.970604	0.932428	0.913994	0.950614	0.927359	0.897551	0.956881
16.4777	0.918651	0.861801	0.967684	0.95679	0.920821	0.991095	0.923387	0.847355	0.9719	0.902265	0.846426	0.945066	0.927978	0.864908	0.972927	0.921306	0.882382	0.962338	0.931231	0.886816	0.976008	0.945315	0.904345	0.975729	0.963882	0.898414	0.992185	0.904337	0.848961	0.948599		16.4777	0.921306	0.882382	0.962338	0.92249	0.903474	0.941595	0.917191	0.886962	0.947954
16.9777	0.908178	0.849439	0.96083	0.947084	0.91049	0.98468	0.912236	0.833678	0.963482	0.894785	0.837156	0.939206	0.918267	0.854696	0.964998	0.911031	0.871726	0.953354	0.921011	0.876971	0.968564	0.935395	0.892655	0.968438	0.955717	0.883231	0.987603	0.893485	0.836725	0.940779		16.9777	0.911031	0.871726	0.953354	0.912247	0.892859	0.931973	0.90679	0.876246	0.939
17.4777	0.897449	0.838344	0.951336	0.936913	0.899378	0.977554	0.900786	0.823203	0.95437	0.887177	0.828169	0.933163	0.908219	0.844434	0.95611	0.90056	0.86108	0.94401	0.910522	0.864504	0.960385	0.925008	0.879699	0.960508	0.946879	0.867815	0.982092	0.882526	0.826494	0.93267		17.4777	0.90056	0.86108	0.94401	0.901759	0.882424	0.922173	0.896208	0.865856	0.9289
17.9777	0.886512	0.829398	0.942605	0.926458	0.888598	0.971166	0.889109	0.815408	0.944638	0.879446	0.819453	0.926937	0.897882	0.834189	0.947329	0.889938	0.849864	0.934074	0.899818	0.852218	0.951557	0.914224	0.868845	0.951969	0.937425	0.852322	0.975711	0.871503	0.815639	0.92421		17.9777	0.889938	0.849864	0.934074	0.891079	0.872117	0.912058	0.885491	0.855657	0.918909
18.4777	0.87542	0.817888	0.932316	0.915832	0.878229	0.959853	0.877269	0.804049	0.934348	0.871598	0.811795	0.920425	0.887302	0.82296	0.938021	0.879204	0.838514	0.92371	0.888948	0.841787	0.941378	0.903103	0.857109	0.942795	0.927409	0.83688	0.968516	0.860454	0.803187	0.915276		18.4777	0.879204	0.838514	0.92371	0.880252	0.860806	0.901681	0.874677	0.845005	0.908127
18.9777	0.864217	0.806726	0.921788	0.9051	0.867863	0.948034	0.865326	0.789201	0.923572	0.863636	0.804192	0.913755	0.876518	0.81361	0.929598	0.868391	0.826721	0.912982	0.877953	0.8316	0.930322	0.891701	0.84208	0.933182	0.916881	0.821571	0.960563	0.849412	0.792197	0.903879		18.9777	0.868391	0.826721	0.912982	0.869317	0.849364	0.891082	0.863799	0.834238	0.897595
19.4777	0.852935	0.794264	0.910895	0.894303	0.858284	0.936083	0.853329	0.775187	0.912382	0.855564	0.7967	0.906475	0.865567	0.803288	0.919493	0.857528	0.815604	0.903355	0.866866	0.82154	0.918726	0.880069	0.828413	0.923432	0.905889	0.806474	0.951918	0.838403	0.781008	0.89354		19.4777	0.857528	0.815604	0.903355	0.858307	0.837714	0.880284	0.852887	0.823012	0.886613
19.9777	0.841612	0.782169	0.899086	0.883469	0.848757	0.924988	0.841322	0.762462	0.901722	0.847386	0.787492	0.89974	0.854483	0.792932	0.907612	0.846637	0.80426	0.891634	0.855718	0.811596	0.908721	0.868252	0.814224	0.913489	0.894481	0.791665	0.942616	0.827452	0.770152	0.883518		19.9777	0.846637	0.80426	0.891634	0.847252	0.826736	0.869181	0.841964	0.811765	0.876762
20.4777	0.830281	0.76986	0.888846	0.872617	0.83735	0.914445	0.829344	0.750974	0.890897	0.839106	0.776793	0.892402	0.843297	0.78258	0.897627	0.835741	0.793716	0.88041	0.844534	0.801768	0.89779	0.856291	0.800333	0.902868	0.882703	0.777224	0.932883	0.816579	0.759626	0.873148		20.4777	0.835741	0.793716	0.88041	0.836178	0.814771	0.858277	0.831052	0.800316	0.8664
20.9777	0.818966	0.758086	0.878277	0.861758	0.827204	0.902927	0.81743	0.738225	0.879627	0.830726	0.765014	0.884845	0.832035	0.773236	0.887484	0.824857	0.782683	0.870028	0.833336	0.7912	0.885953	0.844222	0.786893	0.891964	0.870601	0.763227	0.923034	0.805801	0.749426	0.862678		20.9777	0.824857	0.782683	0.870028	0.825108	0.803448	0.847113	0.820169	0.789468	0.855283
21.4777	0.807695	0.745845	0.867455	0.850896	0.81707	0.890909	0.805611	0.727184	0.867679	0.822249	0.757068	0.877066	0.820725	0.763445	0.876422	0.814001	0.771647	0.859487	0.822143	0.77946	0.874014	0.832077	0.773441	0.880815	0.858219	0.749721	0.913021	0.795134	0.73953	0.849337		21.4777	0.814001	0.771647	0.859487	0.81406	0.792364	0.836951	0.809332	0.778641	0.844897
21.9777	0.79649	0.734312	0.855019	0.840034	0.806439	0.878214	0.793912	0.717344	0.855531	0.81368	0.74904	0.869528	0.809388	0.752307	0.864755	0.803186	0.760897	0.847786	0.810972	0.767893	0.863422	0.819888	0.757179	0.869595	0.845597	0.736718	0.901567	0.78459	0.730116	0.837715		21.9777	0.803186	0.760897	0.847786	0.803054	0.781255	0.826049	0.798555	0.767926	0.834228
22.4777	0.785369	0.7231	0.842853	0.829172	0.795288	0.867846	0.782355	0.707824	0.843854	0.80502	0.73958	0.861938	0.798047	0.741493	0.855179	0.792424	0.750154	0.837554	0.799836	0.756518	0.852553	0.807682	0.743689	0.85885	0.832775	0.724227	0.890334	0.774181	0.721652	0.828322		22.4777	0.792424	0.750154	0.837554	0.792103	0.769742	0.814909	0.78785	0.756867	0.823372
22.9777	0.774354	0.712247	0.831569	0.818313	0.783223	0.856607	0.770954	0.698271	0.831163	0.796273	0.730191	0.854014	0.786722	0.731182	0.844355	0.781724	0.7395	0.827301	0.788748	0.745399	0.841481	0.795485	0.731033	0.847922	0.819793	0.712257	0.878614	0.763916	0.712309	0.816922		22.9777	0.781724	0.7395	0.827301	0.781222	0.758876	0.803077	0.777226	0.746203	0.813767
23.4777	0.76346	0.700284	0.820941	0.807455	0.771602	0.844506	0.759725	0.687106	0.818641	0.787442	0.720971	0.846088	0.77543	0.721041	0.832757	0.771097	0.728197	0.816402	0.777719	0.734185	0.830241	0.78332	0.717673	0.836822	0.806686	0.70082	0.866404	0.753803	0.702978	0.805501		23.4777	0.771097	0.728197	0.816402	0.770421	0.748756	0.792654	0.766695	0.735317	0.803144
23.9777	0.752704	0.688031	0.810351	0.7966	0.760597	0.833872	0.748678	0.676382	0.807289	0.778528	0.71243	0.837909	0.764188	0.710978	0.82221	0.76055	0.717067	0.80511	0.766759	0.723752	0.817799	0.771209	0.704394	0.824949	0.793493	0.689924	0.853278	0.743848	0.693416	0.795437		23.9777	0.76055	0.717067	0.80511	0.759711	0.73831	0.781561	0.756263	0.724346	0.7908
24.4777	0.7421	0.676674	0.80004	0.785748	0.749099	0.822904	0.737824	0.666097	0.794634	0.769535	0.702245	0.829513	0.753012	0.701173	0.810934	0.750089	0.70612	0.793843	0.755875	0.713298	0.805079	0.759171	0.690747	0.812959	0.780246	0.679579	0.839877	0.734058	0.682058	0.785408		24.4777	0.750089	0.70612	0.793843	0.749102	0.727825	0.770646	0.745937	0.714171	0.779285
24.9777	0.73166	0.664769	0.79069	0.774899	0.738596	0.812035	0.727172	0.656746	0.781957	0.760465	0.693312	0.820892	0.741914	0.691943	0.798971	0.739721	0.695562	0.784034	0.745074	0.702868	0.795259	0.747225	0.677265	0.800866	0.766979	0.669772	0.8263	0.724435	0.673763	0.775401		24.9777	0.739721	0.695562	0.784034	0.738602	0.717475	0.760182	0.735725	0.703858	0.76843
25.4777	0.721391	0.653028	0.780817	0.764053	0.727469	0.800084	0.71673	0.647484	0.771379	0.75132	0.683001	0.81221	0.730909	0.6825	0.786808	0.72945	0.686054	0.775206	0.734363	0.690328	0.783499	0.735387	0.664712	0.79091	0.753721	0.660483	0.813253	0.714983	0.663831	0.766022		25.4777	0.72945	0.686054	0.775206	0.728217	0.707856	0.750567	0.725629	0.694017	0.757654
25.9777	0.711302	0.64217	0.77035	0.753211	0.715675	0.788997	0.706502	0.637593	0.760337	0.742103	0.672242	0.803718	0.720007	0.671611	0.774435	0.719281	0.675997	0.765329	0.723746	0.681259	0.771647	0.723673	0.655562	0.780217	0.740503	0.651694	0.799362	0.705705	0.656497	0.756552		25.9777	0.719281	0.675997	0.765329	0.717953	0.697737	0.74104	0.715656	0.683706	0.747612
26.4777	0.7014	0.633368	0.760535	0.742371	0.703971	0.777988	0.696492	0.628625	0.748743	0.732815	0.661489	0.794815	0.709219	0.663318	0.763616	0.709219	0.6661	0.756107	0.713227	0.671159	0.75976	0.712096	0.645529	0.767734	0.72735	0.643385	0.78532	0.696602	0.649306	0.744232		26.4777	0.709219	0.6661	0.756107	0.707815	0.687205	0.730486	0.705809	0.67413	0.737823
26.9777	0.691688	0.624101	0.750893	0.731536	0.692038	0.766984	0.686701	0.620738	0.739341	0.723458	0.651438	0.785369	0.698555	0.652474	0.753665	0.699265	0.654601	0.747419	0.702811	0.659817	0.747849	0.700671	0.636063	0.755717	0.714289	0.635541	0.771979	0.687676	0.64101	0.734922		26.9777	0.699265	0.654601	0.747419	0.697808	0.677373	0.721358	0.696091	0.665096	0.728535
27.4777	0.682172	0.615418	0.741456	0.720703	0.680218	0.756316	0.677131	0.610971	0.730996	0.714035	0.642289	0.775671	0.688023	0.641365	0.743872	0.689424	0.64368	0.738376	0.6925	0.648644	0.735925	0.689409	0.624952	0.744313	0.701342	0.628143	0.758663	0.678927	0.632765	0.725109		27.4777	0.689424	0.64368	0.738376	0.687936	0.667594	0.711749	0.686504	0.655504	0.718268
27.9777	0.672858	0.607382	0.73209	0.709875	0.667676	0.747138	0.667782	0.601651	0.720073	0.704547	0.633157	0.765712	0.677631	0.632124	0.734244	0.679697	0.633689	0.728003	0.682297	0.638218	0.727456	0.678323	0.614832	0.732847	0.688533	0.621173	0.74535	0.670356	0.624343	0.717377		27.9777	0.679697	0.633689	0.728003	0.678201	0.658026	0.70241	0.677051	0.645186	0.710129
28.4777	0.663751	0.598401	0.722842	0.69905	0.656031	0.737199	0.658654	0.594339	0.711918	0.694997	0.624084	0.756046	0.667386	0.621375	0.723933	0.670087	0.622765	0.719701	0.672205	0.626855	0.717132	0.667421	0.604634	0.721759	0.67588	0.614614	0.732095	0.661961	0.616014	0.709841		28.4777	0.670087	0.622765	0.719701	0.668607	0.648354	0.69271	0.667734	0.635286	0.70209
28.9777	0.654849	0.588156	0.713712	0.688229	0.644431	0.727663	0.649746	0.582958	0.705144	0.685385	0.61275	0.747538	0.657293	0.609378	0.712541	0.660595	0.613474	0.710186	0.662225	0.616196	0.708278	0.656715	0.593212	0.71115	0.663403	0.603605	0.7195	0.653744	0.60696	0.702341		28.9777	0.660595	0.613474	0.710186	0.659155	0.638624	0.682935	0.658554	0.625507	0.694072
29.4777	0.646153	0.579966	0.705087	0.677412	0.632614	0.718759	0.641056	0.573352	0.695514	0.675715	0.602336	0.739763	0.647358	0.599257	0.701236	0.651223	0.603385	0.700413	0.652359	0.605737	0.699983	0.646211	0.58292	0.699362	0.651118	0.587384	0.707364	0.645701	0.597414	0.693345		29.4777	0.651223	0.603385	0.700413	0.649847	0.629163	0.674393	0.649511	0.615915	0.686203
29.9777	0.637662	0.57357	0.696039	0.6666	0.62089	0.70984	0.632583	0.568682	0.687505	0.665987	0.591652	0.73198	0.637587	0.588602	0.690289	0.641972	0.592862	0.692111	0.642607	0.595671	0.691757	0.63592	0.571565	0.688699	0.639038	0.577323	0.695068	0.637833	0.58973	0.685785		29.9777	0.641972	0.592862	0.692111	0.640684	0.619854	0.666308	0.640607	0.605985	0.677597
30.4777	0.629376	0.567996	0.687277	0.655791	0.609337	0.70092	0.624324	0.557927	0.679848	0.656203	0.580307	0.721852	0.627982	0.578494	0.681587	0.632843	0.581571	0.684247	0.632972	0.586207	0.683598	0.625847	0.560783	0.677505	0.627179	0.569391	0.682223	0.630138	0.582386	0.678852		30.4777	0.632843	0.581571	0.684247	0.631668	0.610728	0.658351	0.631842	0.597209	0.670263
30.9777	0.621295	0.560398	0.678334	0.644988	0.597808	0.692086	0.616277	0.552147	0.672143	0.646365	0.571274	0.711903	0.618547	0.569838	0.674106	0.623835	0.571729	0.676907	0.623453	0.575357	0.675481	0.615999	0.551353	0.668158	0.615551	0.559787	0.670709	0.622614	0.57479	0.672092		30.9777	0.623835	0.571729	0.676907	0.622798	0.60233	0.649397	0.623216	0.588916	0.661587
31.4777	0.613419	0.552393	0.670536	0.634189	0.586194	0.683108	0.608438	0.54486	0.666048	0.636474	0.561963	0.701988	0.609284	0.561254	0.666707	0.61495	0.562986	0.669644	0.61405	0.565477	0.667304	0.606383	0.542387	0.659023	0.604165	0.551478	0.659914	0.615258	0.568473	0.666386		31.4777	0.61495	0.562986	0.669644	0.614075	0.593253	0.640335	0.614729	0.580189	0.653982
31.9777	0.605745	0.544592	0.662585	0.623395	0.573517	0.672946	0.600805	0.534668	0.657538	0.626532	0.552302	0.69424	0.600197	0.549969	0.65888	0.606188	0.55453	0.66244	0.604765	0.555808	0.658066	0.597003	0.534153	0.647689	0.593029	0.539545	0.648946	0.60807	0.559298	0.660548		31.9777	0.606188	0.55453	0.66244	0.6055	0.5847	0.631371	0.606381	0.570855	0.645664
32.4777	0.598271	0.537057	0.65569	0.612606	0.560754	0.66281	0.593373	0.529228	0.649251	0.61654	0.543038	0.68645	0.591286	0.539031	0.648855	0.597549	0.545739	0.653495	0.595596	0.546275	0.648711	0.587864	0.525631	0.637994	0.582149	0.527849	0.638135	0.601046	0.551266	0.653575		32.4777	0.597549	0.545739	0.653495	0.597071	0.576607	0.622509	0.598171	0.561697	0.638998
32.9777	0.59099	0.529737	0.649413	0.601822	0.549685	0.65265	0.586138	0.523251	0.643086	0.6065	0.532946	0.678677	0.582552	0.529583	0.641877	0.589032	0.53694	0.645786	0.586544	0.535442	0.640692	0.57897	0.517896	0.628257	0.571532	0.515473	0.627472	0.594184	0.543162	0.647114		32.9777	0.589032	0.53694	0.645786	0.588787	0.567792	0.614625	0.590098	0.55325	0.631749
33.4777	0.583901	0.522576	0.644662	0.591044	0.53807	0.643432	0.579097	0.514742	0.638914	0.596414	0.521375	0.668474	0.573996	0.519522	0.635052	0.580638	0.528576	0.638771	0.577608	0.526143	0.633592	0.570324	0.512764	0.618875	0.56118	0.502991	0.619347	0.587482	0.536291	0.64087		33.4777	0.580638	0.528576	0.638771	0.580649	0.558954	0.607641	0.582162	0.545466	0.624539
33.9777	0.577004	0.515293	0.639996	0.580272	0.526751	0.634194	0.572244	0.507916	0.634925	0.586282	0.506916	0.660608	0.565618	0.509701	0.627854	0.572365	0.519474	0.631787	0.568788	0.51698	0.625109	0.561928	0.503477	0.614881	0.551099	0.491704	0.612411	0.580937	0.528713	0.637651		33.9777	0.572365	0.519474	0.631787	0.572655	0.550644	0.600784	0.574361	0.537082	0.617398
34.4777	0.570307	0.507834	0.633287	0.569506	0.514893	0.624587	0.565576	0.501978	0.630483	0.576106	0.493848	0.654747	0.557418	0.500132	0.619914	0.564213	0.510207	0.623723	0.560084	0.506685	0.617806	0.553783	0.493322	0.604893	0.541288	0.480876	0.603774	0.574547	0.520618	0.633355		34.4777	0.564213	0.510207	0.623723	0.564805	0.542389	0.593079	0.566694	0.528814	0.609539
34.9777	0.563814	0.499639	0.625526	0.558746	0.503012	0.615467	0.55909	0.494023	0.624928	0.565889	0.480844	0.647815	0.549396	0.491579	0.612721	0.556182	0.500917	0.616743	0.551494	0.496472	0.610575	0.54589	0.483265	0.598475	0.531749	0.470465	0.594887	0.568308	0.514301	0.628592		34.9777	0.556182	0.500917	0.616743	0.557098	0.534092	0.585196	0.559161	0.520721	0.601787
35.4777	0.557506	0.489798	0.62128	0.547992	0.491033	0.606849	0.55278	0.485606	0.619329	0.555632	0.468064	0.6415	0.54155	0.483262	0.605721	0.548271	0.492964	0.609841	0.543018	0.486433	0.603479	0.538249	0.473983	0.591021	0.522483	0.460465	0.585116	0.562219	0.505799	0.625769		35.4777	0.548271	0.492964	0.609841	0.549531	0.525816	0.577822	0.55176	0.512801	0.594626
35.9777	0.551377	0.48284	0.616423	0.537246	0.478978	0.598241	0.546644	0.477428	0.614735	0.545336	0.455339	0.634079	0.533878	0.474564	0.598825	0.540478	0.484751	0.603018	0.534655	0.476494	0.595677	0.530861	0.467142	0.58721	0.513486	0.45087	0.5777	0.556276	0.497456	0.620804		35.9777	0.540478	0.484751	0.603018	0.542103	0.517799	0.570143	0.544489	0.504791	0.586796
36.4777	0.545433	0.476832	0.61266	0.526507	0.466625	0.589645	0.540677	0.469954	0.611842	0.535004	0.442608	0.627543	0.52638	0.46564	0.592053	0.532803	0.476122	0.596272	0.526404	0.466309	0.58879	0.523724	0.45913	0.584759	0.504759	0.441672	0.568254	0.550477	0.489267	0.615873		36.4777	0.532803	0.476122	0.596272	0.534814	0.509844	0.563645	0.537346	0.497235	0.579337
36.9777	0.539676	0.465305	0.609263	0.515776	0.454281	0.58106	0.534874	0.461778	0.609082	0.524637	0.429983	0.621614	0.519053	0.456125	0.587021	0.525244	0.467653	0.589592	0.518265	0.457065	0.582422	0.516837	0.451522	0.578702	0.496296	0.432863	0.563311	0.544818	0.482524	0.611265		36.9777	0.525244	0.467653	0.589592	0.52766	0.501955	0.556345	0.530331	0.488906	0.572144
37.4777	0.534097	0.455059	0.605487	0.505052	0.442187	0.572249	0.529232	0.456197	0.60645	0.514236	0.414449	0.614399	0.511895	0.448079	0.583255	0.517802	0.459337	0.582984	0.510236	0.447945	0.576312	0.510196	0.443954	0.574435	0.488096	0.424436	0.556464	0.539298	0.475938	0.60763		37.4777	0.517802	0.459337	0.582984	0.520641	0.494208	0.549543	0.523442	0.481271	0.56608
37.9777	0.528685	0.446211	0.601785	0.494338	0.430116	0.562387	0.523745	0.449548	0.603888	0.503804	0.39899	0.607151	0.504903	0.440276	0.578288	0.510473	0.451247	0.576385	0.502316	0.437828	0.569393	0.503799	0.434151	0.570408	0.480153	0.416315	0.550681	0.533913	0.469732	0.603937		37.9777	0.510473	0.451247	0.576385	0.513753	0.486957	0.543562	0.516676	0.47383	0.56027
38.4777	0.523437	0.439327	0.598215	0.483632	0.418052	0.552531	0.518411	0.44188	0.598275	0.493343	0.384477	0.599896	0.498076	0.433106	0.57219	0.503258	0.443831	0.568817	0.494505	0.428807	0.562639	0.497642	0.425262	0.568089	0.472463	0.408316	0.543579	0.52866	0.4636	0.599899		38.4777	0.503258	0.443831	0.568817	0.506994	0.479615	0.537372	0.510032	0.466588	0.554548
38.9777	0.518356	0.42903	0.597215	0.472937	0.405997	0.542683	0.513225	0.433802	0.592625	0.482855	0.370337	0.592709	0.49141	0.425385	0.569386	0.496155	0.436545	0.562641	0.486801	0.420876	0.556614	0.49172	0.419439	0.568646	0.465021	0.400806	0.541994	0.523536	0.458234	0.596241		38.9777	0.496155	0.436545	0.562641	0.500364	0.472421	0.531543	0.503508	0.459761	0.548131
39.4777	0.513435	0.419178	0.596281	0.462251	0.39395	0.533388	0.508184	0.426177	0.587036	0.472341	0.354135	0.585534	0.484902	0.418256	0.564276	0.489162	0.429388	0.556533	0.479203	0.412267	0.550657	0.486029	0.411331	0.569931	0.457821	0.393719	0.540584	0.518539	0.452165	0.593382		39.4777	0.489162	0.429388	0.556533	0.493859	0.465381	0.525706	0.497103	0.452961	0.541312
39.9777	0.508668	0.413024	0.594135	0.451577	0.381913	0.523766	0.503284	0.419644	0.582768	0.461804	0.338845	0.578321	0.478549	0.409711	0.558898	0.482278	0.422358	0.550494	0.471711	0.403777	0.5445	0.480564	0.402132	0.571419	0.450858	0.386924	0.539294	0.513665	0.443806	0.59009		39.9777	0.482278	0.422358	0.550494	0.487477	0.458644	0.519345	0.490814	0.446025	0.535327
40.4777	0.504051	0.407076	0.591431	0.440915	0.369885	0.514041	0.49852	0.412728	0.58088	0.451245	0.323403	0.570591	0.472347	0.401154	0.553608	0.475502	0.415454	0.544521	0.464323	0.395452	0.537526	0.475319	0.393596	0.573079	0.444126	0.380411	0.538116	0.508912	0.435702	0.586828		40.4777	0.475502	0.415454	0.544521	0.481216	0.452308	0.513871	0.484639	0.439267	0.529776
40.9777	0.499586	0.401323	0.590746	0.430265	0.357868	0.504322	0.493889	0.404817	0.578372	0.440668	0.307165	0.56364	0.466295	0.393542	0.54845	0.468833	0.408673	0.538521	0.457038	0.387461	0.532097	0.470289	0.38457	0.574877	0.437618	0.374004	0.537047	0.504276	0.428835	0.584586		40.9777	0.468833	0.408673	0.538521	0.475074	0.446085	0.509044	0.478577	0.432544	0.524684
41.4777	0.495289	0.395758	0.59096	0.41963	0.345862	0.495076	0.489387	0.396629	0.577131	0.430075	0.293236	0.554689	0.460388	0.386171	0.543419	0.462269	0.402013	0.532508	0.449855	0.379422	0.526723	0.465468	0.375731	0.576779	0.431329	0.366935	0.536078	0.499756	0.4245	0.582512		41.4777	0.462269	0.402013	0.532508	0.469049	0.439467	0.504311	0.472626	0.425993	0.520454
41.9777	0.491128	0.389486	0.588684	0.409009	0.333868	0.486386	0.485012	0.388291	0.575781	0.419469	0.279768	0.547025	0.454622	0.379036	0.538514	0.455808	0.395475	0.526739	0.442774	0.371821	0.521403	0.460849	0.367359	0.578752	0.425252	0.360446	0.535206	0.495347	0.419788	0.578537		41.9777	0.455808	0.395475	0.526739	0.463138	0.43295	0.499668	0.466783	0.419863	0.515637

## Sheet: Supplementary Figure 3
Panel A: Plasma Membrane ERK data originally from Keyes et al. 2022					Panel B														Panel C			Panel D			Panel E					Panel F			Panel G
EGF (nM)	Time (min)	Resposne				Orton et al. 2009 (O' 2009)			Kochanczyk et al. 2017 (O' 2017)			Kholodenko 2000 (K' 2000)			Ryu et al. 2015 (R' 2015)				Model	ELPD		Model	Model Probability		Model	weight				Model	RMSE		Model	Uncertainty (95% credible interval width)
		Mean	SDEV		Time (min)	Posterior mean	95% Cred. Int		Posterior mean	95% Cred. Int		Posterior mean	95% Cred. Int		Posterior mean	95% Cred. Int			H' 1996	95.2244		H' 1996	0.00024072			Stacking	pBMA	BMA		H' 1996	0.0423897		H' 1996	0.144805
16530	0	0.0630856	0.0499809				lower (2.5th percentile)	upper (97.5th percentile)		lower (2.5th percentile)	upper (97.5th percentile)		lower (2.5th percentile)	upper (97.5th percentile)		lower (2.5th percentile)	upper (97.5th percentile)		K' 2000	95.941		K' 2000	8.50476e-05		H' 1996	0	0.0382444	0.00024072		K' 2000	0.0548453		K' 2000	0.103842
	0.479533	0.0577914	0.0554336		0	0	0	0	0	0	0	0	0	0	0	0	0		L' 2000	96.4778		L' 2000	0.00226629		K' 2000	0	0.0801779	8.50476e-05		L' 2000	0.0333679		L' 2000	0.141048
	0.979533	0.0525475	0.0561758		0.479533	0.00239651	0.00121132	0.00753458	4.61e-06	1.51e-11	2.61e-05	0.00185469	0.000155538	0.00370814	0.00815403	0.00506555	0.0111385		H' 2005	95.8369		H' 2005	1.17955e-05		L' 2000	0	0.128861	0.00226629		H' 2005	0.0442562		H' 2005	0.1353
	1.47953	0.0511822	0.0577045		0.979533	0.0177484	0.0100549	0.0424108	0.00138562	8.64e-07	0.00532078	0.00885442	0.00138103	0.0157198	0.0432824	0.0262176	0.0564626		B' 2007	95.5126		B' 2007	0.0188149		H' 2005	0	0.0742931	1.17955e-05		B' 2007	0.0428438		B' 2007	0.129653
	1.97953	0.0737264	0.0779077		1.47953	0.0501604	0.0294214	0.0990241	0.0130627	9.22e-05	0.0341259	0.0235452	0.00600055	0.0381606	0.0980297	0.0605271	0.125493		O' 2009	97.1284		O' 2009	0.424534		B' 2007	0	0.0507455	0.0188149		O' 2009	0.0403121		O' 2009	0.0935301
	2.47953	0.121265	0.125484		1.97953	0.0981222	0.059701	0.170972	0.0455361	0.00269882	0.096886	0.0473814	0.0180862	0.0722838	0.163392	0.102453	0.208842		vK' 2009	95.7		vK' 2009	0.000914339		O' 2009	1	0.24671	0.424534		vK' 2009	0.0396808		vK' 2009	0.108004
	2.97953	0.195384	0.187215		2.47953	0.157986	0.0993245	0.245854	0.101853	0.0151483	0.189021	0.0808277	0.041022	0.122777	0.232988	0.161576	0.29418		S' 2014	96.4909		S' 2014	0.00587737		vK' 2009	0	0.0632801	0.000914339		S' 2014	0.0368628		S' 2014	0.105349
	3.47953	0.284357	0.237524		2.97953	0.225594	0.145405	0.329368	0.178144	0.0493157	0.303141	0.123697	0.0775449	0.182778	0.302514	0.229272	0.374468		R' 2015	93.0808		R' 2015	0.00368683		S' 2014	4.38606e-16	0.137186	0.00587737		R' 2015	0.0457947		R' 2015	0.111696
	3.97953	0.376668	0.285087		3.47953	0.297151	0.19634	0.416912	0.266977	0.107879	0.423862	0.175231	0.120667	0.257408	0.369352	0.284792	0.454028		K' 2017	96.7427		K' 2017	0.543569		R' 2015	0	0.00637117	0.00368683		K' 2017	0.0454621		K' 2017	0.106686
	4.47953	0.441967	0.322942		3.97953	0.369603	0.250611	0.503432	0.360522	0.178534	0.536153	0.233914	0.172547	0.349728	0.432159	0.336975	0.541832								K' 2017	1.77636e-15	0.174131	0.543569		pBMA	0.0371219		pBMA	0.0431331
	4.97953	0.51971	0.325897		4.47953	0.440695	0.307081	0.581633	0.452408	0.252388	0.635186	0.297435	0.224103	0.458999	0.49041	0.387011	0.619239													stacking	0.0403121		stacking	0.0935301
	5.47953	0.579433	0.317639		4.97953	0.508869	0.364693	0.653852	0.538361	0.332352	0.719184	0.363523	0.27628	0.568323	0.544035	0.433164	0.685407													BMA	0.0414959		BMA	0.0704304
	5.97953	0.636124	0.306983		5.47953	0.573103	0.422577	0.714257	0.615955	0.414616	0.811537	0.430564	0.326951	0.663098	0.593199	0.476432	0.741211
	6.47953	0.677637	0.29538		5.97953	0.632765	0.480043	0.770673	0.684211	0.493368	0.880025	0.497367	0.376687	0.746182	0.638152	0.517334	0.784384
	6.97953	0.714117	0.279725		6.47953	0.687495	0.535826	0.823839	0.743166	0.564178	0.92497	0.56279	0.426373	0.840056	0.679181	0.555966	0.820731
	7.47953	0.760295	0.25297		6.97953	0.737126	0.588826	0.863525	0.793404	0.622289	0.953368	0.62586	0.475796	0.921037	0.71657	0.592875	0.851986
	7.97953	0.77616	0.244455		7.47953	0.781624	0.636149	0.899883	0.835747	0.676087	0.968613	0.685959	0.52412	0.976686	0.750582	0.62844	0.878761
	8.47954	0.800144	0.223578		7.97953	0.821058	0.678358	0.927474	0.871075	0.726219	0.986565	0.741425	0.571926	0.999983	0.781472	0.66135	0.901615
	8.97953	0.825286	0.211108		8.47954	0.855569	0.721273	0.94708	0.900254	0.769938	0.992899	0.791103	0.618725	1	0.809463	0.691863	0.921035
	9.47953	0.841142	0.194997		8.97953	0.885362	0.76403	0.963898	0.92409	0.80951	0.996668	0.834848	0.664237	1	0.834762	0.72238	0.941876
	9.97953	0.86405	0.180007		9.47953	0.91069	0.799837	0.976355	0.943316	0.844703	0.998103	0.871494	0.708138	1	0.857565	0.748843	0.955077
	10.4795	0.881677	0.171485		9.97953	0.931858	0.83343	0.986254	0.958587	0.875462	0.999056	0.901835	0.750066	1	0.878051	0.774383	0.965561
	10.9795	0.868804	0.161661		10.4795	0.94922	0.859422	0.992606	0.970476	0.902046	1	0.926665	0.789635	1	0.896376	0.799435	0.974107
	11.4795	0.881731	0.155076		10.9795	0.963162	0.888901	0.997139	0.979485	0.924722	1	0.946329	0.826462	1	0.912689	0.821229	0.980992
	11.9795	0.903794	0.141344		11.4795	0.974086	0.911331	0.99942	0.986049	0.943656	1	0.961921	0.860207	1	0.927133	0.841491	0.986492
	12.4795	0.89528	0.144849		11.9795	0.982391	0.928374	1	0.990542	0.957721	1	0.974113	0.890545	1	0.939842	0.860276	0.992218
	12.9795	0.909205	0.135642		12.4795	0.988448	0.943402	1	0.993285	0.965858	1	0.983318	0.921865	1	0.950937	0.87764	0.996652
	13.4795	0.90597	0.128455		12.9795	0.992595	0.95668	1	0.994555	0.968615	1	0.989837	0.944808	1	0.960528	0.893631	0.998535
	13.9795	0.917911	0.123802		13.4795	0.995133	0.968724	1	0.994589	0.969991	1	0.994053	0.963156	1	0.96872	0.908299	0.998852
	14.4795	0.929443	0.115281		13.9795	0.996323	0.977969	1	0.993587	0.965393	1	0.996252	0.977675	1	0.975613	0.92169	1
	14.9795	0.936582	0.106606		14.4795	0.99639	0.985641	1	0.991722	0.960686	1	0.996757	0.985052	1	0.981302	0.933848	1
	15.4795	0.924667	0.110748		14.9795	0.995525	0.983995	1	0.98914	0.95577	1	0.995872	0.984687	1	0.985878	0.944818	0.999943
	15.9795	0.927594	0.106849		15.4795	0.993887	0.980557	1	0.985968	0.949742	1	0.993894	0.980381	1	0.989425	0.954518	1
	16.4795	0.917788	0.112686		15.9795	0.99161	0.97616	1	0.98231	0.943879	0.999907	0.991078	0.975881	0.999993	0.992019	0.963308	1
	16.9795	0.927136	0.104061		16.4795	0.988803	0.972103	1	0.978259	0.937503	0.999488	0.987657	0.971388	0.999559	0.993731	0.970784	1
	17.4795	0.933597	0.100403		16.9795	0.985561	0.966799	1	0.973891	0.931502	0.998126	0.983811	0.967275	0.998715	0.994629	0.975473	1
	17.9795	0.917946	0.110701		17.4795	0.981959	0.962229	0.99936	0.969272	0.92708	0.996405	0.979676	0.962696	0.996981	0.994775	0.976189	1
	18.4795	0.913571	0.105293		17.9795	0.978061	0.957891	0.997937	0.964457	0.92105	0.9943	0.975349	0.958436	0.995077	0.994232	0.969899	1
	18.9795	0.929017	0.0996959		18.4795	0.973921	0.95263	0.995338	0.959495	0.916867	0.991343	0.9709	0.953865	0.993175	0.993055	0.963276	1
	19.4795	0.920372	0.0976384		18.9795	0.96958	0.947619	0.992586	0.954424	0.913449	0.987813	0.966374	0.949169	0.989933	0.991297	0.956412	1
	19.9795	0.935006	0.0909631		19.4795	0.965075	0.942653	0.989036	0.94928	0.909948	0.983794	0.9618	0.944465	0.985538	0.989007	0.949381	1
	20.4795	0.92226	0.0927109		19.9795	0.960436	0.937795	0.985778	0.944091	0.904761	0.978973	0.957191	0.939766	0.980958	0.98623	0.942256	0.999986
	20.9795	0.925027	0.0967273		20.4795	0.955685	0.932817	0.981946	0.93888	0.900556	0.973785	0.952557	0.935062	0.9763	0.983008	0.935109	0.999885
	21.4795	0.918942	0.0909613		20.9795	0.950843	0.92747	0.977318	0.93367	0.89656	0.96858	0.947904	0.930102	0.971093	0.979384	0.928013	0.999608
	21.9795	0.913354	0.0920042		21.4795	0.945928	0.922368	0.972692	0.928475	0.891249	0.964302	0.943238	0.925186	0.966026	0.975395	0.921042	0.998713
	22.4795	0.913516	0.0922308		21.9795	0.940952	0.916524	0.968267	0.923311	0.885829	0.959156	0.938563	0.920296	0.961254	0.971075	0.914255	0.997113
	22.9795	0.899214	0.0947163		22.4795	0.935929	0.910909	0.963787	0.91819	0.881979	0.953507	0.933882	0.915015	0.956525	0.966457	0.907679	0.994796
	23.4795	0.906376	0.0968729		22.9795	0.930869	0.905683	0.959164	0.913121	0.878317	0.947696	0.929196	0.909681	0.95197	0.96157	0.901334	0.99186
	23.9795	0.89667	0.0926061		23.4795	0.92578	0.900475	0.954839	0.908113	0.874	0.94233	0.924508	0.904348	0.947992	0.956441	0.895238	0.988344
	24.4795	0.892443	0.0940976		23.9795	0.92067	0.895214	0.949585	0.903171	0.868722	0.936255	0.919818	0.898828	0.943278	0.951098	0.889413	0.984284
	24.9795	0.889149	0.0898004		24.4795	0.915545	0.890002	0.944218	0.898302	0.863495	0.930006	0.915127	0.89318	0.939076	0.945565	0.883877	0.979697
	25.4795	0.893099	0.088566		24.9795	0.910412	0.884928	0.938368	0.893509	0.858367	0.925624	0.910435	0.888083	0.935055	0.939865	0.878651	0.974499
	25.9795	0.882564	0.0891112		25.4795	0.905274	0.879217	0.933385	0.888795	0.853393	0.920964	0.905743	0.883032	0.931051	0.93402	0.873753	0.968821
	26.4795	0.890299	0.0924651		25.9795	0.900137	0.872539	0.928825	0.884163	0.848609	0.916372	0.901051	0.877986	0.927045	0.928047	0.86918	0.962711
	26.9795	0.871385	0.0954955		26.4795	0.895003	0.866686	0.924129	0.879615	0.843977	0.912364	0.896359	0.873144	0.922956	0.921963	0.864924	0.956598
	27.4795	0.869091	0.0949845		26.9795	0.889877	0.861143	0.91887	0.875151	0.839526	0.907778	0.891668	0.867567	0.91857	0.915785	0.860977	0.950575
	27.9795	0.866606	0.0955199		27.4795	0.884761	0.855879	0.913384	0.870773	0.837119	0.902737	0.886979	0.862443	0.913169	0.909526	0.85733	0.94482
	28.4795	0.875052	0.094194		27.9795	0.879658	0.850639	0.908266	0.866481	0.834796	0.898784	0.88229	0.857755	0.907814	0.903202	0.853975	0.93882
	28.9795	0.861996	0.091653		28.4795	0.874569	0.845354	0.90294	0.862273	0.830189	0.893547	0.877603	0.852869	0.903258	0.896823	0.850774	0.932417
	29.4795	0.857981	0.0961556		28.9795	0.869498	0.839607	0.897761	0.858151	0.825696	0.88838	0.872918	0.847988	0.899579	0.890401	0.847433	0.926662
	29.9795	0.85832	0.0966124		29.4795	0.864445	0.833891	0.892966	0.854112	0.823034	0.884975	0.868235	0.843106	0.895909	0.883946	0.84435	0.920386
	30.4795	0.85783	0.094683		29.9795	0.859412	0.828208	0.888442	0.850157	0.818578	0.881378	0.863554	0.837712	0.892268	0.877467	0.839809	0.913152
	30.9795	0.835669	0.0959411		30.4795	0.8544	0.822553	0.883967	0.846284	0.814328	0.876693	0.858876	0.832281	0.888753	0.870972	0.835923	0.904756
	31.4795	0.847144	0.0979287		30.9795	0.849411	0.816769	0.879493	0.842491	0.809817	0.872247	0.854201	0.826175	0.885237	0.864468	0.828508	0.898235
	31.9795	0.833892	0.102849		31.4795	0.844445	0.811324	0.875172	0.838778	0.806826	0.870894	0.849528	0.820205	0.881722	0.857963	0.822198	0.891982
	32.4795	0.839864	0.0996396		31.9795	0.839503	0.805788	0.870937	0.835143	0.802571	0.868173	0.844857	0.815175	0.878192	0.851463	0.814139	0.885242
	32.9795	0.838785	0.0998117		32.4795	0.834587	0.80065	0.867175	0.831585	0.798216	0.864994	0.84019	0.810148	0.873952	0.844973	0.806077	0.878685
	33.4795	0.831067	0.103652		32.9795	0.829696	0.795881	0.863467	0.828101	0.793976	0.86185	0.835524	0.805253	0.870173	0.838498	0.798016	0.872493
	33.9795	0.825547	0.101342		33.4795	0.824832	0.790672	0.859774	0.82469	0.789847	0.858723	0.830861	0.799837	0.866488	0.832042	0.792276	0.866289
	34.4795	0.821939	0.105153		33.9795	0.819995	0.785479	0.856084	0.82135	0.785411	0.854928	0.8262	0.794384	0.862802	0.82561	0.786798	0.861006
	34.9795	0.818741	0.106557		34.4795	0.815185	0.780319	0.852402	0.81808	0.781855	0.850925	0.82154	0.789027	0.858893	0.819205	0.779382	0.855099
	35.4795	0.818154	0.108082		34.9795	0.810403	0.775197	0.848736	0.814877	0.777935	0.848497	0.816882	0.783264	0.854892	0.81283	0.773085	0.849157
	35.9795	0.815716	0.108663		35.4795	0.805649	0.7702	0.845084	0.81174	0.773394	0.846749	0.812225	0.777461	0.850873	0.806488	0.765732	0.844448
	36.4795	0.806382	0.110983		35.9795	0.800924	0.764723	0.841447	0.808666	0.769051	0.844813	0.807568	0.771658	0.846867	0.800181	0.756932	0.840384
	36.9795	0.809432	0.107865		36.4795	0.796227	0.759073	0.837782	0.805655	0.765861	0.842581	0.802911	0.765864	0.842868	0.793912	0.747381	0.835199
	37.4795	0.800566	0.112361		36.9795	0.791558	0.753476	0.833942	0.802702	0.762803	0.840771	0.798254	0.760338	0.83952	0.787684	0.738823	0.830476
	37.9795	0.798325	0.107211		37.4795	0.786919	0.747933	0.830118	0.799808	0.759558	0.838994	0.793597	0.754682	0.835609	0.781497	0.730942	0.830412
	38.4795	0.788351	0.111273		37.9795	0.782309	0.742206	0.82631	0.796968	0.756085	0.837418	0.78894	0.748456	0.831618	0.775355	0.723135	0.830408
	38.9795	0.79283	0.116165		38.4795	0.777728	0.736798	0.822518	0.794181	0.752699	0.835623	0.784281	0.74265	0.828037	0.769257	0.715405	0.830454
	39.4795	0.783622	0.116042		38.9795	0.773177	0.731099	0.818734	0.791444	0.749379	0.833316	0.779622	0.736761	0.824456	0.763206	0.707747	0.830541
	39.9795	0.781341	0.118259		39.4795	0.768655	0.725294	0.814962	0.788755	0.746122	0.831796	0.774961	0.730877	0.820875	0.757203	0.70024	0.830661
	40.4795	0.784216	0.120262		39.9795	0.764162	0.719802	0.811207	0.786111	0.742832	0.829211	0.7703	0.725126	0.817228	0.751248	0.692581	0.830805
	40.9795	0.77231	0.121837		40.4795	0.759699	0.7139	0.807467	0.783509	0.739761	0.826588	0.765638	0.719375	0.813516	0.745343	0.685097	0.830966
	41.4795	0.770207	0.124629		40.9795	0.755266	0.708299	0.803487	0.780946	0.736661	0.824647	0.760975	0.713601	0.809805	0.739488	0.677684	0.831142
	41.9795	0.772797	0.130169		41.4795	0.750862	0.702767	0.799812	0.77842	0.724632	0.822943	0.756311	0.707394	0.806094	0.733684	0.670344	0.831328
	42.4795	0.761698	0.128793		41.9795	0.746487	0.697175	0.795612	0.775931	0.722307	0.821858	0.751646	0.70119	0.802383	0.727932	0.663077	0.83152
	42.9795	0.757521	0.127257		42.4795	0.742141	0.691652	0.791439	0.773477	0.72012	0.821173	0.746981	0.695141	0.798672	0.722232	0.655885	0.831712
					42.9795	0.737825	0.686248	0.787304	0.771058	0.718066	0.821057	0.742315	0.689389	0.794961	0.716585	0.647337	0.831901

## Sheet: Supplementary Figure 4
Panel A - Synthetic dose-response data			Panel B														Panel C			Panel D			Panel E					Panel F			Panel G
EGF (nM)	Response			K' 2017			L' 2000			K' 2000			O' 2009				Model	ELPD		Model	Model Probability		Model	weight				Model	RMSE		Model	Uncertainty (95% credible interval width)
0.001	0.000397011		EGF (nM)	Mean Response	95% Cred. Int		Mean Response	95% Cred. Int		Mean Response	95% Cred. Int		Mean Response	95% Cred. Int			K' 2000	4.00294		K' 2000	7.93117e-07			Stacking	pBMA	BMA		K' 2000	0.0666979		K' 2000	0.248242
0.0016788	0.0043075				lower (2.5th percentile)	upper (97.5th percentile)		lower (2.5th percentile)	upper (97.5th percentile)		lower (2.5th percentile)	upper (97.5th percentile)		lower (2.5th percentile)	upper (97.5th percentile)		L' 2000	9.29421		L' 2000	0.0131752		K' 2000	9.54792e-15	0.00300879	7.93117e-07		L' 2000	0.0365615		L' 2000	0.179231
0.00281838	0.0574258		0.001	0.0122684	8.04597e-25	0.0866815	0.0202138	0.000258041	0.088206	0.0250435	2.62734e-10	0.0834598	0.396307	0.379173	0.428339		H' 2005	8.41139		H' 2005	0.00643552		L' 2000	3.28071e-14	0.0655651	0.0131752		H' 2005	0.0539228		H' 2005	0.235277
0.00473151	0.386342		0.0016788	0.020668	1.10994e-19	0.119704	0.0486069	0.00125333	0.160018	0.0454709	2.10833e-09	0.116093	0.44984	0.433833	0.479058		B' 2007	9.42408		B' 2007	0.0563187		H' 2005	2.39253e-14	0.0281728	0.00643552		B' 2007	0.0495779		B' 2007	0.176824
0.00794328	0.740096		0.00281838	0.0720436	2.05107e-14	0.253483	0.133108	0.00968703	0.287163	0.125898	1.7043e-08	0.215737	0.513153	0.494381	0.546312		O' 2009	-16.4765		O' 2009	3.83859e-21		B' 2007	4.56857e-14	0.141666	0.0563187		O' 2009	0.246919		O' 2009	0.0680621
0.0133352	0.893383		0.00473151	0.399991	0.191529	0.698748	0.383065	0.2056	0.57069	0.269598	1.39598e-07	0.596857	0.59904	0.568657	0.649939		vK' 2009	9.75734		vK' 2009	0.0410821		O' 2009	0	9.13967e-05	3.83859e-21		vK' 2009	0.0429999		vK' 2009	0.17451
0.0223872	0.949301		0.00794328	0.739533	0.588402	0.920661	0.683709	0.526751	0.886829	0.625267	0.460319	0.927102	0.724696	0.666948	0.803976		S' 2014	3.96002		S' 2014	0.000123343		vK' 2009	3.59157e-14	0.110096	0.0410821		S' 2014	0.0900098		S' 2014	0.112361
0.0375837	0.977172		0.0133352	0.893052	0.765421	0.99954	0.851469	0.721141	0.968364	0.881439	0.720976	1	0.864878	0.785928	0.93835		R' 2015	9.12281		R' 2015	0.418886		S' 2014	0	0.00114282	0.000123343		R' 2015	0.0783632		R' 2015	0.156952
0.0630957	0.991889		0.0223872	0.955864	0.861909	1	0.932364	0.843632	0.993689	0.939205	0.84066	1	0.958433	0.901915	0.995625		K' 2017	11.5938		K' 2017	0.463978		R' 2015	6.43374e-14	0.105296	0.418886		K' 2017	0.0136855		K' 2017	0.237293
0.105925	1		0.0375837	0.975146	0.88723	1	0.971024	0.92027	1	0.908233	0.828976	0.995492	0.993812	0.970072	1								K' 2017	1	0.544961	0.463978		pBMA	0.0221453		pBMA	0.130137
			0.0630957	0.977025	0.778787	1	0.989249	0.966643	0.999954	0.928071	0.847406	0.998578	0.996993	0.98639	1													stacking	0.0126027		stacking	0.221471
			0.105925	0.971789	0.632611	1	0.997577	0.967367	1	0.959863	0.752566	1	0.991008	0.97368	1													BMA	0.0382196		BMA	0.125403

## Sheet: Supplementary Figure 5
Panel A					Panel B					Panel C					Panel D					Panel E					Panel F					Panel G
Model	weight				Model	weight				Model	weight				Condition	RMSE				Condition	Uncertainty (95% credible interval width)				Number of Models	Relative error				Number of Models	Relative error
	Stacking	pBMA	BMA			Stacking	pBMA	BMA			Stacking	pBMA	BMA			stacking	pBMA	BMA			stacking	pBMA	BMA			Stacking	pBMA	BMA			Stacking	pBMA	BMA
H' 1996	9.10383e-15	0.0379975	0.000241611		H' 1996	0	0.038026	0.00024072		H' 1996	6.87363e-16	0.0506389	0.000418305		exclude worst-fit	0.0369933	0.0401462	0.041296		exclude worst-fit	0.415776	0.525315	0.517513		1	0.0531152	0.0531152	0.0531152		1	0.117991	0.117991	0.117991
K' 2000	0	0.0789337	8.53623e-05		K' 2000	0	0.0796672	8.50476e-05		K' 2000	1.79777e-15	0.105136	0.000147789		exclude best-fit	0.0361599	0.0449449	0.0443264		exclude best-fit	0.389418	0.527602	0.521331		2	0.0519846	0.0493851	0.0515182		2	0.111331	0.092488	0.103567
L' 2000	0	0.129966	0.00227468		L' 2000	0	0.128114	0.00226629		L' 2000	7.35805e-15	0.171767	0.00393819		all models	0.0369513	0.0401462	0.0412443		all models	0.416975	0.525315	0.517507		3	0.0513848	0.0479521	0.051479		3	0.106183	0.0768672	0.0958159
H' 2005	0	0.07475	1.18391e-05		H' 2005	0	0.0724772	1.17955e-05		H' 2005	1.51485e-15	0.0975606	2.04972e-05												4	0.0510953	0.0472887	0.0518752		4	0.102749	0.0671576	0.0904581
B' 2007	3.56058e-16	0.0502542	0.0188845		B' 2007	0	0.049648	0.0188149		B' 2007	1.70065e-15	0.0668885	0.0326951												5	0.0510931	0.046931	0.0521393		5	0.100124	0.0603819	0.0863866
O' 2009	1	0.250711	0.426105		O' 2009	1	0.250122	0.424534		vK' 2009	2.58464e-15	0.0829856	0.00158887												6	0.0512395	0.0467059	0.0522168		6	0.0981029	0.0553181	0.0819631
vK' 2009	5.01648e-16	0.0638304	0.000917722		vK' 2009	0	0.0630123	0.000914339		S' 2014	5.44703e-15	0.181843	0.0102132												7	0.0513571	0.0465583	0.0520972		7	0.0966492	0.051377	0.0767159
S' 2014	0	0.138383	0.00589912		S' 2014	4.38606e-16	0.13804	0.00587737		R' 2015	0	0.00797674	0.00640669												8	0.051285	0.0464532	0.051773		8	0.0956711	0.0481843	0.0705202
K' 2017	0	0.175174	0.54558		R' 2015	0	0.00641145	0.00368683		K' 2017	1	0.235204	0.944571												9	0.0509268	0.0463694			9	0.0948457	0.0454738
					K' 2017	1.77636e-15	0.174482	0.543569

## Sheet: Supplementary Figure 6
Panel A					Panel B					Panel C					Panel D					Panel E					Panel F					Panel G
Model	weight				Model	weight				Model	weight				Condition	RMSE				Condition	Uncertainty (95% credible interval width)				Number of Models	Relative error				Number of Models	Relative error
	Stacking	pBMA	BMA			Stacking	pBMA	BMA			Stacking	pBMA	BMA			stacking	pBMA	BMA			stacking	pBMA	BMA			Stacking	pBMA	BMA			Stacking	pBMA	BMA
K' 2000	0.00298553	2.13163e-14	7.93117e-07		K' 2000	0.00278796	9.54792e-15	7.93117e-07		K' 2000	0.0052053	0	1.47964e-06		exclude worst-fit	0.00659446	0.0135335	0.0317121		exclude worst-fit	0.431605	0.292196	0.366363		1	0.0706641	0.0706641	0.0706641		1	0.46614	0.46614	0.46614
L' 2000	0.0669353	6.39488e-14	0.0131752		L' 2000	0.0635063	3.28071e-14	0.0131752		L' 2000	0.153835	3.60402e-15	0.0245796		exclude best-fit	0.0297128	0.0244709	0.055714		exclude best-fit	0.346896	0.220532	0.338414		2	0.0393651	0.0367168	0.0414661		2	0.421385	0.406201	0.430067
H' 2005	0.0286468	4.70735e-14	0.00643552		H' 2005	0.0276836	2.39253e-14	0.00643552		H' 2005	0.0644478	1.46816e-15	0.0120061		all models	0.00659446	0.0138453	0.0317121		all models	0.431605	0.298236	0.366363		3	0.0300142	0.0300643	0.0400845		3	0.407294	0.362981	0.402458
B' 2007	0.134999	8.52651e-14	0.0563187		B' 2007	0.126971	4.56857e-14	0.0563187		B' 2007	0.304899	0.688769	0.105068												4	0.0240203	0.0261465	0.0407551		4	0.398398	0.333696	0.384338
vK' 2009	0.112344	7.50511e-14	0.0410821		O' 2009	0.000113125	0	3.83859e-21		O' 2009	0.000460683	0	7.16125e-21												5	0.0201588	0.023647	0.0418347		5	0.398311	0.315456	0.374207
S' 2014	0.00119308	0	0.000123343		vK' 2009	0.106876	3.59157e-14	0.0410821		vK' 2009	0.247983	9.28919e-15	0.0766426												6	0.0173132	0.0218326	0.0428032		6	0.404274	0.304969	0.36923
R' 2015	0.104555	7.81597e-14	0.418886		S' 2014	0.00109129	0	0.000123343		S' 2014	0.0023282	0	0.000230108												7	0.0150122	0.0205565	0.0434636		7	0.412851	0.298357	0.367064
K' 2017	0.548342	1	0.463978		R' 2015	0.111477	6.43374e-14	0.418886		R' 2015	0.220842	0.311231	0.781472												8	0.0125413	0.0195532	0.0436741		8	0.422268	0.294818	0.366478
					K' 2017	0.559494	1	0.463978

[truncated: 5 more sheets: Supplementary Figure 7, Supplementary Figure 8, Supplementary Figure 9, Supplementary Figure 11, Supplementary Figure 12]
